# Supplementary material for: A curious coincidence: mosquito biodiversity and the limits of the Japanese encephalitis virus in Australasia
Source: BMC Evol Biol. 2007 Jun 29;7:100. doi: 10.1186/1471-2148-7-100 (PMC1939988; doi:10.1186/1471-2148-7-100)
Supplement: Additional File 1 — Full data set including morphology, PCR identification, haplotypes of mosquitoes analyzed and GenBank accession numbers. [file 1471-2148-7-100-S1.xls]

## Sheet: Sheet1
Full biological summary of mosquitoes analysed in this study with reference to individual haplotypes.
H	Acc	No	mtDNA (COI)	PCR-RFLP (ITS1 rDNA)	Morphological identification	Region	Site of collection	Map
a1	DQ673677	1	Culex annulirostris"ann AUS"	Culex annulirostris	Culex annulirostris	Australia, Queensland (Cape York)	Pormpuraaw	21
a2	DQ673723	1	Culex annulirostris"ann AUS"	Culex annulirostris	Culex annulirostris	Australia, Queensland (Cape York)	Pormpuraaw	21
a3	DQ673734	1	Culex annulirostris"ann AUS"	Culex annulirostris	Culex annulirostris	Australia, Queensland (Cape York)	Kowanyama	20
a4	DQ673745	1	Culex annulirostris"ann AUS"	Culex annulirostris	Culex annulirostris	Australia, Queensland (Cape York)	Kowanyama	20
a5	DQ673756	1	Culex annulirostris"ann AUS"	Culex annulirostris	Culex annulirostris	Australia, Queensland (Cape York)	Kowanyama	20
a6	DQ673767	1	Culex annulirostris"ann AUS"	Culex annulirostris	Culex annulirostris	Australia, Queensland (Cape York)	Kowanyama	20
a7	DQ673778	1	Culex annulirostris"ann AUS"	Culex annulirostris	Culex annulirostris	Australia, Queensland (Cape York)	Kowanyama	20
a8	DQ673789	2	Culex annulirostris"ann AUS"	Culex annulirostris	Culex annulirostris	Australia, Queensland (tip of Cape York)	Bamaga	22
			Culex annulirostris"ann AUS"	Culex annulirostris	Culex annulirostris	Australia, New South Wales	Ballina	14
a9	DQ673800	1	Culex annulirostris"ann AUS"	Culex annulirostris	Culex annulirostris	Australia, Queensland (tip of Cape York)	Bamaga	22
a10	DQ673678	1	Culex annulirostris"ann AUS"	Culex annulirostris	Culex annulirostris	Australia, Queensland (tip of Cape York)	Bamaga	22
a11	DQ673689	1	Culex annulirostris"ann AUS"	Culex annulirostris	Culex annulirostris	Australia, Queensland (tip of Cape York)	Injinoo	22
a12	DQ673700	1	Culex annulirostris"ann AUS"	Culex annulirostris	Culex sitiens	Australia, Queensland (tip of Cape York)	Seisia	22
a13	DQ673711	1	Culex annulirostris"ann AUS"	Culex annulirostris	Culex annulirostris	Australia, Queensland (tip of Cape York)	Umagico	22
a14	DQ673717	1	Culex annulirostris"ann AUS"	Culex annulirostris	Culex palpalis	Australia, Queensland (Cape York)	Normanton	19
a15	DQ673718	1	Culex annulirostris"ann AUS"	Culex annulirostris	Culex annulirostris	Australia, Queensland (Cape York)	Normanton	19
a16	DQ673719	1	Culex annulirostris"ann AUS"	Culex annulirostris	Culex annulirostris	Australia, Queensland (Cape York)	Normanton	19
a17	DQ673720	1	Culex annulirostris"ann AUS"	Culex annulirostris	Culex annulirostris	Australia, Queensland (Cape York)	Normanton	19
a18	DQ673721	2	Culex annulirostris"ann AUS"	Culex annulirostris	Culex annulirostris	Australia, Queensland (Cape York)	Karumba	19
			Culex annulirostris"ann AUS"	Culex annulirostris	Culex annulirostris	Australia, Northern Teritory	Mt Bundey	2
a19	DQ673722	1	Culex annulirostris"ann AUS"	Culex annulirostris	Culex annulirostris	Australia, Queensland (Cape York)	Karumba	19
a20	DQ673724	1	Culex annulirostris"ann AUS"	Culex annulirostris	Culex annulirostris	Australia, Queensland (Cape York)	Karumba	19
a21	DQ673725	1	Culex annulirostris"ann AUS"	Culex annulirostris	Culex annulirostris	Australia, Queensland (Cape York)	Karumba	19
a22	DQ673726	1	Culex annulirostris"ann AUS"	Culex annulirostris	Culex annulirostris	Australia, Queensland (Cape York)	Karumba	19
a23	DQ673727	1	Culex annulirostris"ann AUS"	Culex annulirostris	Culex annulirostris	Australia, Queensland (Cape York)	Karumba	19
a24	DQ673728	2	Culex annulirostris"ann AUS"	Culex annulirostris	Culex annulirostris	Australia, Queensland (Cape York)	Karumba	19
			Culex annulirostris"ann AUS"	Culex annulirostris	Culex annulirostris	Australia, Western Australia	Port Hedland	5
a25	DQ673729	1	Culex annulirostris"ann AUS"	Culex annulirostris	Culex annulirostris	Australia, Queensland (Cape York)	Karumba	19
a26	DQ673730	1	Culex annulirostris"ann AUS"	Culex annulirostris	Culex annulirostris	Australia, Queensland	Shoalwater Bay Training Area (SWBTA)	16
a27	DQ673731	1	Culex annulirostris"ann AUS"	Culex annulirostris	Culex annulirostris	Australia, Queensland	Shoalwater Bay Training Area (SWBTA)	16
a28	DQ673732	1	Culex annulirostris"ann AUS"	Culex annulirostris	Culex annulirostris	Australia, Queensland	Shoalwater Bay Training Area (SWBTA)	16
a29	DQ673733	1	Culex annulirostris"ann AUS"	Culex annulirostris	Culex annulirostris	Australia, Queensland (Cape York)	Croydon	18
a30	DQ673735	1	Culex annulirostris"ann AUS"	Culex annulirostris	Culex annulirostris	Australia, Queensland (Cape York)	Croydon	18
a31	DQ673736	1	Culex annulirostris"ann AUS"	Culex annulirostris	Culex annulirostris	Australia, Queensland (Cape York)	Croydon	18
a32	DQ673737	1	Culex annulirostris"ann AUS"	Culex annulirostris	Culex annulirostris	Australia, Queensland (Cape York)	Croydon	18
a33	DQ673738	1	Culex annulirostris"ann AUS"	Culex annulirostris	Culex annulirostris	Australia, Queensland (Torres strait)	Badu Island	23
a34	DQ673739	1	Culex annulirostris"ann AUS"	Culex annulirostris	Culex annulirostris	Australia, Queensland (Torres strait)	Badu Island	23
a35	DQ673740	1	Culex annulirostris"ann AUS"	Culex annulirostris	Culex annulirostris	Australia, Queensland (Torres strait)	Badu Island	23
a36	DQ673741	1	Culex annulirostris"ann AUS"	Culex annulirostris	Culex annulirostris	Australia, Queensland (Torres strait)	Badu Island	23
a37	DQ673742	1	Culex annulirostris"ann AUS"	Culex annulirostris	Culex annulirostris	Australia, Queensland (Torres strait)	Badu Island	23
a38	DQ673743	1	Culex annulirostris"ann AUS"	Culex annulirostris	Culex annulirostris	Australia, Northern Teritory	Jabiru	1
a39	DQ673744	1	Culex annulirostris"ann AUS"	Culex annulirostris	Culex annulirostris	Australia, Northern Teritory	Jabiru	1
a40	DQ673746	1	Culex annulirostris"ann AUS"	Culex annulirostris	Culex palpalis	Australia, Northern Teritory	Jabiru	1
a41	DQ673747	1	Culex annulirostris"ann AUS"	Culex annulirostris	Culex annulirostris	Australia, Northern Teritory	Mary River (15 km from Mt Bundey Training area)	2
a42	DQ673748	1	Culex annulirostris"ann AUS"	Culex annulirostris	Culex annulirostris	Australia, Northern Teritory	Mary River (15 km from Mt Bundey Training area)	2
a43	DQ673749	1	Culex annulirostris"ann AUS"	Culex annulirostris	Culex annulirostris	Australia, Northern Teritory	Mt Bundey	2
a44	DQ673750	1	Culex annulirostris"ann AUS"	Culex annulirostris	Culex annulirostris	Australia, Western Australia	Wynddham	4
a45	DQ673751	1	Culex annulirostris"ann AUS"	Culex annulirostris	Culex annulirostris	Australia, Western Australia	Wynddham	4
a46	DQ673752	2	Culex annulirostris"ann AUS"	Culex annulirostris	Culex annulirostris	Australia, Western Australia	Wynddham	4
			Culex annulirostris"ann AUS"	Culex annulirostris	Culex annulirostris	Australia, Queensland (Cape York)	Pormpuraaw	21
a47	DQ673753	2	Culex annulirostris"ann AUS"	Culex annulirostris	Culex annulirostris	Australia, Western Australia	Wynddham	4
			Culex annulirostris"ann AUS"	Culex annulirostris	Culex annulirostris	Australia, New South Wales	Port Stephens	13
a48	DQ673754	1	Culex annulirostris"ann AUS"	Culex annulirostris	Culex annulirostris	Australia, Western Australia	Wynddham	4
a49	DQ673755	1	Culex annulirostris"ann AUS"	Culex annulirostris	Culex annulirostris	Australia, Western Australia	Wynddham	4
a50	DQ673757	1	Culex annulirostris"ann AUS"	Culex annulirostris	Culex annulirostris	Australia, Western Australia	Wynddham	4
a51	DQ673758	18	Culex annulirostris"ann AUS"	Culex annulirostris	Culex annulirostris	Australia, Western Australia	Wynddham	4
			Culex annulirostris"ann AUS"	Culex annulirostris	Culex annulirostris	Australia, New South Wales	Port Stephens	13
			Culex annulirostris"ann AUS"	Culex annulirostris	Culex annulirostris	Australia, Western Australia	Kununurra	3
			Culex annulirostris"ann AUS"	Culex annulirostris	Culex annulirostris	Australia, Queensland (tip of Cape York)	Injinoo	22
			Culex annulirostris"ann AUS"	Culex annulirostris	Culex annulirostris	Australia, Western Australia	Kununurra	3
			Culex annulirostris"ann AUS"	Culex annulirostris	Culex annulirostris	Australia, Queensland (Cape York)	Pormpuraaw	21
			Culex annulirostris"ann AUS"	Culex annulirostris	Culex annulirostris	Australia, Queensland	Karumba	19
			Culex annulirostris"ann AUS"	Culex annulirostris	Culex annulirostris	Australia, Queensland (Torres strait)	Badu Island	23
			Culex annulirostris"ann AUS"	Culex annulirostris	Culex annulirostris	Australia, Northern Teritory	Jabiru	1
			Culex annulirostris"ann AUS"	Culex annulirostris	Culex annulirostris	Australia, Queensland (Torres strait)	Badu Island	23
			Culex annulirostris"ann AUS"	Culex annulirostris	Culex annulirostris	Australia, Queensland (Cape York)	Pormpuraaw	21
			Culex annulirostris"ann AUS"	Culex annulirostris	Culex annulirostris	Australia, Western Australia	Wynddham	4
			Culex annulirostris"ann AUS"	Culex annulirostris	Culex annulirostris	Australia, Queensland (Cape York)	Pormpuraaw	21
			Culex annulirostris"ann AUS"	Culex annulirostris	Culex annulirostris	Australia, Western Australia	Paraburdoo	6
			Culex annulirostris"ann AUS"	Culex annulirostris	Culex annulirostris	Australia, Western Australia	Port Hedland	5
			Culex annulirostris"ann AUS"	Culex annulirostris	Culex annulirostris	Australia, Northern Teritory	Mary River (15 km from Mt Bundey Training area)	2
			Culex annulirostris"ann AUS"	Culex annulirostris	Culex annulirostris	Australia, Northern Teritory	Jabiru	1
			Culex annulirostris"ann AUS"	Culex annulirostris	Culex annulirostris	Australia, Queensland	laboratory collony, Army Malaria Institute	AMI
a52	DQ673759	1	Culex annulirostris"ann AUS"	Culex annulirostris	Culex annulirostris	Australia, Western Australia	Port Hedland	5
a53	DQ673760	1	Culex annulirostris"ann AUS"	Culex annulirostris	Culex annulirostris	Australia, Western Australia	Port Hedland	5
a54	DQ673761	1	Culex annulirostris"ann AUS"	Culex annulirostris	Culex annulirostris	Australia, Western Australia	Port Hedland	5
a55	DQ673762	1	Culex annulirostris"ann AUS"	Culex annulirostris	Culex annulirostris	Australia, Western Australia	Paraburdoo	6
a56	DQ673763	2	Culex annulirostris"ann AUS"	Culex annulirostris	Culex annulirostris	Australia, Western Australia	Paraburdoo	6
			Culex annulirostris"ann AUS"	Culex annulirostris	Culex annulirostris	Australia, Western Australia	Paraburdoo	6
a57	DQ673764	3	Culex annulirostris"ann AUS"	Culex annulirostris	Culex annulirostris	Australia, Western Australia	Paraburdoo	6
			Culex annulirostris"ann AUS"	Culex annulirostris	Culex annulirostris	Australia, Queensland (Cape York)	Karumba	19
			Culex annulirostris"ann AUS"	Culex annulirostris	Culex annulirostris	Australia, Queensland (Cape York)	Pormpuraaw	21
a58	DQ673765	1	Culex annulirostris"ann AUS"	Culex annulirostris	Culex annulirostris	Australia, Western Australia	Kununurra	3
a59	DQ673766	1	Culex annulirostris"ann AUS"	Culex annulirostris	Culex annulirostris	Australia, Western Australia	Kununurra	3
a60	DQ673768	1	Culex annulirostris"ann AUS"	Culex annulirostris	Culex annulirostris	Australia, Western Australia	Kununurra	3
a61	DQ673769	1	Culex annulirostris"ann AUS"	Culex annulirostris	Culex annulirostris	Australia, New South Wales	Ballina	14
a62	DQ673770	1	Culex annulirostris"ann AUS"	Culex annulirostris	Culex annulirostris	Australia, New South Wales	Ballina	14
a63	DQ673771	5	Culex annulirostris"ann AUS"	Culex annulirostris	Culex annulirostris	Australia, New South Wales	Port Stephens	13
			Culex annulirostris"ann AUS"	Culex annulirostris	Culex annulirostris	Australia, Queensland	Shoalwater Bay Training Area (SWBTA)	16
			Culex annulirostris"ann AUS"	Culex annulirostris	Culex annulirostris	Australia, Northern Teritory	Jabiru	1
			Culex annulirostris"ann AUS"	Culex annulirostris	Culex palpalis	Australia, Northern Teritory	Jabiru	1
			Culex annulirostris"ann AUS"	Culex annulirostris	Culex annulirostris	Australia, New South Wales	Port Stephens	13
a64	DQ673772	1	Culex annulirostris"ann AUS"	Culex annulirostris	Culex annulirostris	Australia, New South Wales	Port Stephens	13
a65	DQ673773	1	Culex annulirostris"ann AUS"	Culex annulirostris	Culex annulirostris	Australia, New South Wales	Port Stephens	13
a66	DQ673774	1	Culex annulirostris"ann AUS"	Culex annulirostris	Culex annulirostris	Australia, New South Wales	Port Stephens	13
a67	DQ673775	1	Culex annulirostris"ann AUS"	Culex annulirostris	Culex annulirostris	Australia, New South Wales	Port Stephens	13
a68	DQ673776	1	Culex annulirostris"ann AUS"	Culex annulirostris	Culex annulirostris	Australia, New South Wales	Port Stephens	13
a69	DQ673777	1	Culex annulirostris"ann AUS"	Culex annulirostris	Culex annulirostris	Australia, New South Wales	Port Stephens	13
a70	DQ673779	2	Culex annulirostris"ann AUS"	Culex annulirostris	Culex annulirostris	Australia, New South Wales	Port Stephens	13
			Culex annulirostris"ann AUS"	Culex annulirostris	Culex annulirostris	Australia, Queensland (Cape York)	Cairns	17
a71	DQ673780	1	Culex annulirostris"ann AUS"	Culex annulirostris	Culex annulirostris	Australia, New South Wales	Port Stephens	13
a72	DQ673781	1	Culex annulirostris"ann AUS"	Culex annulirostris	Culex annulirostris	Australia, New South Wales	Baulkham Hills (Sydney)	12
a73	DQ673782	1	Culex annulirostris"ann AUS"	Culex annulirostris	Culex annulirostris	Australia, New South Wales	Baulkham Hills (Sydney)	12
a74	DQ673783	1	Culex annulirostris"ann AUS"	Culex annulirostris	Culex annulirostris	Timor Leste		30
a75	DQ673784	4	Culex annulirostris"ann AUS"	Culex annulirostris	Culex annulirostris	Australia, South Australia	Mundic Creek	9
			Culex annulirostris"ann AUS"	Culex annulirostris	Culex annulirostris	Australia, Western Australia	Wynddham	4
			Culex annulirostris"ann AUS"	Culex annulirostris	Culex palpalis	Australia, Northern Teritory	Mt Bundey	2
			Culex annulirostris"ann AUS"	Culex annulirostris	Culex annulirostris	Australia, Queensland (Cape York)	Pormpuraaw	21
a76	DQ673785	1	Culex annulirostris"ann AUS"	Culex annulirostris	Culex annulirostris	Papua New Guinea (Western Province)	Dorogori	24
a77	DQ673786	2	Culex annulirostris"ann AUS"	Culex annulirostris	Culex annulirostris	Papua New Guinea (Western Province)	Abam	24
			Culex annulirostris"ann AUS"	Culex annulirostris	Culex annulirostris	Papua New Guinea (Western Province)	Dorogori	24
a78	DQ673787	1	Culex annulirostris"ann AUS"	Culex annulirostris	Culex annulirostris	Papua New Guinea (Western Province)	Wagliwag	24
a79	DQ673788	1	Culex annulirostris"ann AUS"	Culex annulirostris	Culex annulirostris	Papua New Guinea (Western Province)	Boze	24
a80	DQ673790	1	Culex annulirostris"ann AUS"	Culex annulirostris	Culex annulirostris	Papua New Guinea (Western Province)	Abam	24
a81	DQ673791	2	Culex annulirostris"ann AUS"	Culex annulirostris	Culex palpalis	Papua New Guinea (Western Province)	Balimo	25
			Culex annulirostris"ann AUS"	Culex annulirostris	Culex annulirostris	Papua New Guinea (Western Province)	Dorogori	24
a82	DQ673792	1	Culex annulirostris"ann AUS"	Culex annulirostris	Culex annulirostris	Papua New Guinea (Western Province)	Wagliwag	24
a83	DQ673793	1	Culex annulirostris"ann AUS"	Culex annulirostris	Culex annulirostris	Papua New Guinea (Western Province)	Boze	24
a84	DQ673794	1	Culex annulirostris"ann AUS"	Culex annulirostris	Culex annulirostris	Papua New Guinea (Western Province)	Wagliwag	24
a85	DQ673795	1	Culex annulirostris"ann AUS"	Culex annulirostris	Culex annulirostris	Papua New Guinea (Western Province)	Abam	24
a86	DQ673796	1	Culex annulirostris"ann AUS"	Culex annulirostris	Culex annulirostris	Papua New Guinea (Western Province)	Wagliwag	24
a87	DQ673797	1	Culex annulirostris"ann AUS"	Culex annulirostris	Culex palpalis	Papua New Guinea (Gulf Province)	CP/98 site 40	26
a88	DQ673798	5	Culex annulirostris"ann PNG-2"	Culex annulirostris	Culex annulirostris	Papua New Guinea (Western Province)	Boze	24
			Culex annulirostris"ann PNG-2"	Culex annulirostris	Culex annulirostris	Australia, Queensland (Torres strait)	Badu Island	23
			Culex annulirostris"ann PNG-2"	Culex annulirostris	Culex annulirostris	Australia, Queensland (Torres strait)	Badu Island	23
			Culex annulirostris"ann PNG-2"	Culex annulirostris	Culex annulirostris	Papua New Guinea (Western Province)	Abam	24
			Culex annulirostris"ann PNG-2"	Culex annulirostris	Culex annulirostris	Papua New Guinea (Western Province)	Abam	24
a89	DQ673799	6	Culex annulirostris"ann PNG-2"	Culex annulirostris	Culex annulirostris	Papua New Guinea (Western Province)	Boze	24
			Culex annulirostris"ann PNG-2"	Culex annulirostris	Culex annulirostris	Papua New Guinea (Gulf Province)	CP/98 site 40	26
			Culex annulirostris"ann PNG-2"	Culex annulirostris	Culex annulirostris	Papua New Guinea (Western Province)	Wagliwag	24
			Culex annulirostris"ann PNG-2"	Culex annulirostris	Culex annulirostris	Papua New Guinea (Western Province)	Wagliwag	24
			Culex annulirostris"ann PNG-2"	Culex annulirostris	Culex annulirostris	Australia, Queensland (tip of Cape York)	Umagico	22
			Culex annulirostris"ann PNG-2"	Culex annulirostris	Culex annulirostris	Papua New Guinea (Western Province)	Dorogori	24
a90	DQ673801	1	Culex annulirostris"ann PNG-2"	Culex annulirostris	Culex annulirostris	Papua New Guinea (Western Province)	Wagliwag	24
a91	DQ673802	1	Culex annulirostris"ann PNG-2"	Culex annulirostris	Culex annulirostris	Papua New Guinea (Western Province)	Abam	24
a92	DQ673803	1	Culex annulirostris"ann PNG-2"	Culex annulirostris	Culex annulirostris	Papua New Guinea (Western Province)	Abam	24
a93	DQ673804	1	Culex annulirostris"ann PNG-2"	Culex annulirostris	Culex annulirostris	Papua New Guinea (Gulf Province)	CP/98 site 40	26
a94	DQ673805	1	Culex annulirostris"ann PNG-2"	Culex annulirostris	Culex annulirostris	Papua New Guinea (Gulf Province)	CP/98 site 40	26
a95	DQ673806	1	Culex annulirostris"ann PNG-2"	Culex annulirostris	Culex annulirostris	Papua New Guinea (Gulf Province)	CP/98 site 36	26
a96	DQ673807	1	Culex annulirostris"ann PNG-2"	Culex annulirostris	Culex annulirostris	Australia, Queensland (Torres strait)	Badu Island	23
a97	DQ673808	1	Culex annulirostris"ann PNG-2"	Culex annulirostris	Culex annulirostris	Australia, Queensland (Torres strait)	Yam Island	23
a98	DQ673809	5	Culex annulirostris "ann SI"	Culex annulirostris	n.a.	Salomon Islands, North Solomon Island	Buka Island	28
			Culex annulirostris "ann SI"	Culex annulirostris	n.a.	Salomon Islands, North Solomon Island	Buka Island	28
			Culex annulirostris "ann SI"	Culex annulirostris	n.a.	Salomon Islands, North Solomon Island	Buka Island	28
			Culex annulirostris "ann SI"	Culex annulirostris	Culex annulirostris	Salomon Islands, North Solomon Island	Buka Island	28
			Culex annulirostris "ann SI"	Culex annulirostris	Culex annulirostris	Salomon Islands, North Solomon Island	Bougainville Island	28
a99	DQ673810	4	Culex annulirostris "ann SI"	Culex annulirostris	n.a.	Salomon Islands, North Solomon Island	Buka Island	28
			Culex annulirostris "ann SI"	Culex annulirostris	n.a.	Salomon Islands, North Solomon Island	Buka Island	28
			Culex annulirostris "ann SI"	Culex annulirostris	n.a.	Salomon Islands, North Solomon Island	Buka Island	28
			Culex annulirostris "ann SI"	Culex annulirostris	n.a.	Salomon Islands, North Solomon Island	Buka Island	28
a100	DQ673679	1	Culex annulirostris "ann SI"	Culex annulirostris	Culex annulirostris	Salomon Islands, North Solomon Island	Buka Island	28
a101	DQ673680	1	Culex annulirostris "ann SI"	Culex annulirostris	Culex annulirostris	Salomon Islands, North Solomon Island	Buka Island	28
a102	DQ673681	1	Culex annulirostris "ann SI"	Culex annulirostris	Culex annulirostris	Salomon Islands, North Solomon Island	Buka Island	28
a103	DQ673682	1	Culex annulirostris "ann SI"	Culex annulirostris	Culex annulirostris	Salomon Islands, North Solomon Island	Buka Island	28
a104	DQ673683	1	Culex annulirostris "ann SI"	Culex annulirostris	Culex annulirostris	Salomon Islands, North Solomon Island	Bougainville Island	28
a105	DQ673684	1	Culex annulirostris "ann SI"	Culex annulirostris	Culex annulirostris	Solomon Islands, South Salomon Island	Guadalcanal	29
a106	DQ673685	1	Culex annulirostris "ann S-AUS"	Culex annulirostris	Culex annulirostris	Australia, South Australia	Mundic Creek	9
a107	DQ673686	1	Culex annulirostris "ann S-AUS"	Culex annulirostris	Culex annulirostris	Australia, South Australia	Mundic Creek	9
a108	DQ673687	1	Culex annulirostris "ann S-AUS"	Culex annulirostris	Culex annulirostris	Australia, South Australia	Mungeranie	8
a109	DQ673688	1	Culex annulirostris "ann S-AUS"	Culex annulirostris	Culex annulirostris	Australia, South Australia	Mungeranie	8
a110	DQ673690	1	Culex annulirostris "ann S-AUS"	Culex annulirostris	Culex annulirostris	Australia, South Australia	Mungeranie	8
a111	DQ673691	1	Culex annulirostris "ann S-AUS"	Culex annulirostris	Culex annulirostris	Australia, South Australia	Mungeranie	8
a112	DQ673692	1	Culex annulirostris "ann S-AUS"	Culex annulirostris	Culex annulirostris	Australia, South Australia	Mungeranie	8
a113	DQ673693	1	Culex annulirostris "ann S-AUS"	Culex annulirostris	Culex annulirostris	Australia, South Australia	Mungeranie	8
a114	DQ673694	1	Culex annulirostris "ann S-AUS"	Culex annulirostris	Culex annulirostris	Australia, South Australia	Mungeranie	8
a115	DQ673695	1	Culex annulirostris "ann S-AUS"	Culex annulirostris	Culex annulirostris	Australia, Queensland	Ipswich	15
a116	DQ673696	1	Culex annulirostris "ann S-AUS"	Culex annulirostris	Culex annulirostris	Australia, Queensland (Torres strait)	Badu Island	23
a117	DQ673697	1	Culex annulirostris "ann S-AUS"	Culex annulirostris	Culex annulirostris	Australia, Queensland	Shoalwater Bay Training Area (SWBTA)	16
a118	DQ673698	1	Culex annulirostris "ann S-AUS"	Culex annulirostris	Culex annulirostris	Australia, New South Wales	Griffith	11
a119	DQ673699	2	Culex annulirostris "ann S-AUS"	Culex annulirostris	Culex annulirostris	Australia, South Australia	Mundic Creek	9
			Culex annulirostris "ann S-AUS"	Culex annulirostris	Culex annulirostris	Australia, South Australia	Mundic Creek	9
a120	DQ673701	1	Culex annulirostris"ann PNG-1"	Culex annulirostris	Culex annulirostris	Australia, Queensland (tip of Cape York)	Injinoo	22
a121	DQ673702	1	Culex annulirostris"ann PNG-1"	Culex annulirostris	Culex annulirostris	Papua New Guinea (Western Province)	Dorogori	24
a122	DQ673703	1	Culex annulirostris"ann PNG-1"	Culex annulirostris	n.a.	Papua New Guinea (Western Province)	Balimo	25
a123	DQ673704	1	Culex annulirostris"ann PNG-1"	Culex annulirostris	n.a.	Papua New Guinea (Western Province)	Balimo	25
a124	DQ673705	1	Culex annulirostris"ann PNG-1"	Culex annulirostris	n.a.	Papua New Guinea (Western Province)	Balimo	25
a125	DQ673706	1	Culex annulirostris"ann PNG-1"	Culex annulirostris	n.a.	Papua New Guinea (Western Province)	Balimo	25
a126	DQ673707	1	Culex annulirostris"ann PNG-1"	Culex annulirostris	n.a.	Papua New Guinea (Western Province)	Balimo	25
a127	DQ673708	1	Culex annulirostris"ann PNG-1"	Culex annulirostris	Culex palpalis	Papua New Guinea (Western Province)	Balimo	25
a128	DQ673709	16	Culex annulirostris"ann PNG-1"	Culex annulirostris	Culex palpalis	Papua New Guinea (Western Province)	Balimo	25
			Culex annulirostris"ann PNG-1"	Culex annulirostris	Culex palpalis	Papua New Guinea (Western Province)	Balimo	25
			Culex annulirostris"ann PNG-1"	Culex annulirostris	n.a.	Papua New Guinea (Western Province)	Balimo	25
			Culex annulirostris"ann PNG-1"	Culex annulirostris	Culex annulirostris	Australia, Queensland (tip of Cape York)	Bamaga	22
			Culex annulirostris"ann PNG-1"	Culex annulirostris	n.a.	Papua New Guinea (Western Province)	Balimo	25
			Culex annulirostris"ann PNG-1"	Culex annulirostris	Culex annulirostris	Australia, Queensland (tip of Cape York)	Injinoo	22
			Culex annulirostris"ann PNG-1"	Culex annulirostris	Culex annulirostris	Papua New Guinea (Western Province)	Abam	24
			Culex annulirostris"ann PNG-1"	Culex annulirostris	Culex palpalis	Papua New Guinea (Gulf Province)	CP/98 site 36	26
			Culex annulirostris"ann PNG-1"	Culex annulirostris	Culex annulirostris	Australia, Queensland (tip of Cape York)	Injinoo	22
			Culex annulirostris"ann PNG-1"	Culex annulirostris	Culex annulirostris	Australia, Queensland (tip of Cape York)	Bamaga	22
			Culex annulirostris"ann PNG-1"	Culex annulirostris	Culex annulirostris	Australia, Queensland (tip of Cape York)	Bamaga	22
			Culex annulirostris"ann PNG-1"	Culex annulirostris	Culex annulirostris	Papua New Guinea (Western Province)	Wagliwag	24
			Culex annulirostris"ann PNG-1"	Culex annulirostris	n.a.	Papua New Guinea (Western Province)	Balimo	25
			Culex annulirostris"ann PNG-1"	Culex annulirostris	n.a.	Papua New Guinea (Western Province)	Balimo	25
			Culex annulirostris"ann PNG-1"	Culex annulirostris	n.a.	Papua New Guinea (Western Province)	Balimo	25
			Culex annulirostris"ann PNG-1"	Culex annulirostris	n.a.	Papua New Guinea (Western Province)	Balimo	25
a129	DQ673710	1	Culex annulirostris"ann PNG-1"	Culex annulirostris	Culex palpalis	Papua New Guinea (Western Province)	Balimo	25
a130	DQ673712	7	Culex annulirostris"ann PNG-1"	Culex annulirostris	Culex annulirostris	Papua New Guinea (Western Province)	Abam	24
			Culex annulirostris"ann PNG-1"	Culex annulirostris	Culex annulirostris	Australia, Queensland (tip of Cape York)	Injinoo	22
			Culex annulirostris"ann PNG-1"	Culex annulirostris	Culex palpalis	Papua New Guinea (Western Province)	Balimo	25
			Culex annulirostris"ann PNG-1"	Culex annulirostris	n.a.	Papua New Guinea (Western Province)	Balimo	25
			Culex annulirostris"ann PNG-1"	Culex annulirostris	n.a.	Papua New Guinea (Western Province)	Balimo	25
			Culex annulirostris"ann PNG-1"	Culex annulirostris	n.a.	Papua New Guinea (Western Province)	Balimo	25
			Culex annulirostris"ann PNG-1"	Culex annulirostris	Culex palpalis	Papua New Guinea (Western Province)	Balimo	25
a131	DQ673713	1	Culex annulirostris"ann PNG-1"	Culex annulirostris	Culex annulirostris	Papua New Guinea (Western Province)	Abam	24
a132	DQ673714	1	Culex annulirostris"ann PNG-1"	Culex annulirostris	Culex palpalis	Papua New Guinea (Gulf Province)	CP/98 site 40	26
a133	DQ673715	1	Culex annulirostris"ann PNG-1"	Culex annulirostris	Culex annulirostris	Papua New Guinea (Gulf Province)	CP/98 site 6	26
a134	DQ673716	2	Culex annulirostris"ann PNG-1"	Culex annulirostris	Culex annulirostris	Papua New Guinea (Gulf Province)	CP/98 site 6	26
			Culex annulirostris"ann PNG-1"	Culex annulirostris	Culex annulirostris	Papua New Guinea (Western Province)	Abam	24
p1	DQ673811	1	Culex palpalis "pal N-AUS"	Culex palpalis	Culex annulirostris	Australia, Queensland (Cape York)	Normanton	19
p2	DQ673822	1	Culex palpalis "pal N-AUS"	Culex palpalis	Culex palpalis	Australia, Queensland (Cape York)	Normanton	19
p3	DQ673833	2	Culex palpalis "pal N-AUS"	Culex palpalis	Culex palpalis	Australia, Queensland (Cape York)	Normanton	19
			Culex palpalis "pal N-AUS"	Culex palpalis	Culex palpalis	Australia, Queensland (Cape York)	Normanton	19
p4	DQ673838	1	Culex palpalis "pal N-AUS"	Culex palpalis	Culex palpalis	Australia, Queensland (Cape York)	Normanton	19
p5	DQ673839	1	Culex palpalis "pal N-AUS"	Culex palpalis	Culex palpalis	Australia, Queensland (tip of Cape York)	Injinoo	22
p6	DQ673840	1	Culex palpalis "pal N-AUS"	Culex palpalis	Culex annulirostris	Australia, Queensland (Cape York)	Kowanyama	20
p7	DQ673841	1	Culex palpalis "pal N-AUS"	Culex palpalis	Culex palpalis	Australia, Northern Teritory	Mary River (15 km from Mt Bundey Training area)	2
p8	DQ673842	1	Culex palpalis "pal N-AUS"	Culex palpalis	Culex palpalis	Australia, Northern Teritory	Mt Bundey	2
p9	DQ673843	1	Culex palpalis "pal N-AUS"	Culex palpalis	Culex palpalis	Australia, Northern Teritory	Jabiru	1
p10	DQ673812	1	Culex palpalis "pal N-AUS"	Culex palpalis	Culex palpalis	Australia, Northern Teritory	Jabiru	1
p11	DQ673813	1	Culex palpalis "pal N-AUS"	Culex palpalis	Culex palpalis	Australia, Northern Teritory	Jabiru	1
p12	DQ673814	1	Culex palpalis "pal N-AUS"	Culex palpalis	Culex palpalis	Australia, Northern Teritory	Jabiru	1
p13	DQ673815	1	Culex palpalis "pal N-AUS"	Culex palpalis	Culex palpalis	Australia, Northern Teritory	Jabiru	1
p14	DQ673816	2	Culex palpalis "pal N-AUS"	Culex palpalis	Culex palpalis	Australia, Northern Teritory	Jabiru	1
			Culex palpalis "pal N-AUS"	Culex palpalis	Culex palpalis	Australia, Northern Teritory	Jabiru	1
p15	DQ673817	1	Culex palpalis "pal N-AUS"	Culex palpalis	Culex palpalis	Australia, Northern Teritory	Jabiru	1
p16	DQ673818	1	Culex palpalis "pal N-AUS"	Culex palpalis	Culex palpalis	Australia, Northern Teritory	Jabiru	1
p17	DQ673819	1	Culex palpalis "pal N-AUS"	Culex palpalis	Culex palpalis	Australia, Northern Teritory	Jabiru	1
p18	DQ673820	1	Culex palpalis "pal N-AUS"	Culex palpalis	Culex palpalis	Australia, Northern Teritory	Jabiru	1
p19	DQ673821	1	Culex palpalis "pal N-AUS"	Culex palpalis	Culex palpalis	Australia, Northern Teritory	Jabiru	1
p33	DQ673837	2	Culex palpalis "pal N-AUS"	Culex palpalis	Culex palpalis	Australia, Northern Teritory	Jabiru	1
			Culex palpalis "pal N-AUS"	Culex palpalis	Culex palpalis	Australia, Northern Teritory	Jabiru	1
p20	DQ673823	2	Culex palpalis "pal PNG"	Culex palpalis	Culex annulirostris	Australia, Queensland (Torres strait)	Badu Island	23
			Culex palpalis "pal PNG"	Culex palpalis	n.a.	Papua New Guinea (Western Province)	Balimo	25
p21	DQ673824	1	Culex palpalis "pal PNG"	Culex palpalis	Culex annulirostris	Papua New Guinea (Western Province)	Abam	24
p22	DQ673825	1	Culex palpalis "pal PNG"	Culex palpalis	n.a.	Papua New Guinea (Western Province)	Balimo	25
p23	DQ673826	1	Culex palpalis "pal PNG"	Culex palpalis	n.a.	Papua New Guinea (Western Province)	Balimo	25
p24	DQ673827	1	Culex palpalis "pal PNG"	Culex palpalis	Culex palpalis	Papua New Guinea (Western Province)	Balimo	25
p25	DQ673828	1	Culex palpalis "pal PNG"	Culex palpalis	n.a.	Papua New Guinea (Western Province)	Balimo	25
p26	DQ673829	1	Culex palpalis "pal PNG"	Culex palpalis	Culex palpalis	Papua New Guinea (Western Province)	Kawito	25
p27	DQ673830	1	Culex palpalis "pal PNG"	Culex palpalis	Culex palpalis	Papua New Guinea (Western Province)	Kawito	25
p28	DQ673831	1	Culex palpalis "pal PNG"	Culex palpalis	Culex palpalis	Papua New Guinea (Western Province)	Kawito	25
p29	DQ673832	1	Culex palpalis "pal S-AUS"	Culex palpalis	Culex annulirostris	Australia, New South Wales	Albury	10
p30	DQ673834	1	Culex palpalis "pal S-AUS"	Culex palpalis	Culex annulirostris	Australia, New South Wales	Albury	10
p31	DQ673835	1	Culex palpalis "pal S-AUS"	Culex palpalis	Culex annulirostris	Australia, New South Wales	Albury	10
p32	DQ673836	1	Culex palpalis "pal S-AUS"	Culex palpalis	Culex annulirostris	Australia, New South Wales	Albury	10
s1	DQ673844	1	Culex sitiens	Culex sitiens	Culex sitiens	Australia, Queensland (Cape York)	Karumba	19
s2	DQ673851	1	Culex sitiens	Culex sitiens	Culex sitiens	Australia, Queensland (Cape York)	Karumba	19
s3	DQ673852	1	Culex sitiens	Culex sitiens	Culex sitiens	Australia, Queensland	Shoalwater Bay Training Area (SWBTA)	16
s4	DQ673853	1	Culex sitiens	Culex sitiens	Culex sitiens	Australia, Queensland	Shoalwater Bay Training Area (SWBTA)	16
s5	DQ673854	1	Culex sitiens	Culex sitiens	Culex sitiens	Australia, Western Australia	Port Hedland	5
s6	DQ673855	1	Culex sitiens	Culex sitiens	n.a.	Australia, Western Australia	Port Hedland	5
s7	DQ673856	2	Culex sitiens	Culex sitiens	Culex sitiens	Australia, Western Australia	Exmouth	7
			Culex sitiens	Culex sitiens	Culex sitiens	Australia, Western Australia	Exmouth	7
s8	DQ673857	5	Culex sitiens	Culex sitiens	Culex sitiens	Australia, New South Wales	Port Stephens	13
			Culex sitiens	Culex sitiens	Culex sitiens	Australia, Queensland	Shoalwater Bay Training Area (SWBTA)	16
			Culex sitiens	Culex sitiens	Culex sitiens	Australia, Queensland	Shoalwater Bay Training Area (SWBTA)	16
			Culex sitiens	Culex sitiens	Culex sitiens	Australia, Western Australia	Port Hedland	5
			Culex sitiens	Culex sitiens	Culex sitiens	Australia, Western Australia	Port Hedland	5
s9	DQ673858	7	Culex sitiens	Culex sitiens	Culex sitiens	Australia, New South Wales	Ballina	14
			Culex sitiens	Culex sitiens	Culex sitiens	Australia, Queensland	Shoalwater Bay Training Area (SWBTA)	16
			Culex sitiens	Culex sitiens	Culex sitiens	Australia, Western Australia	Port Hedland	5
			Culex sitiens	Culex sitiens	Culex sitiens	Australia, Western Australia	Exmouth	7
			Culex sitiens	Culex sitiens	Culex sitiens	Australia, New South Wales	Ballina	14
			Culex sitiens	Culex sitiens	Culex sitiens	Australia, Western Australia	Exmouth	7
			Culex sitiens	Culex sitiens	Culex sitiens	Australia, Western Australia	Exmouth	7
s10	DQ673845	1	Culex sitiens	Culex sitiens	Culex sitiens	Australia, New South Wales	Ballina	14
s11	DQ673846	1	Culex sitiens	Culex sitiens	n.a.	Papua New Guinea (Eastern Province)	Popondetta	27
s12	DQ673847	1	Culex sitiens	Culex sitiens	n.a.	Papua New Guinea (Eastern Province)	Popondetta	27
s13	DQ673848	2	Culex sitiens	Culex sitiens	n.a.	Papua New Guinea (Eastern Province)	Popondetta	27
			Culex sitiens	Culex sitiens	n.a.	Papua New Guinea (Eastern Province)	Popondetta	27
s14	DQ673849	2	Culex sitiens	Culex sitiens	Culex palpalis	Papua New Guinea (Gulf Province)	CP/98 site 40	26
			Culex sitiens	Culex sitiens	n.a.	Papua New Guinea (Eastern Province)	Popondetta	27
s15	DQ673850	1	Culex sitiens	Culex sitiens	Culex sitiens	Timor Leste		30
Legend:
H - haplotype numbre (a - indicates Culex annulirostris; p - indicates Culex palpalis; s - indicates Culex sititens)						Morphological identification - identification based on morphology
Acc - accesion number of the nucleotide sequence in GenBank / EMBL / DDBJ						Region - country, province, state of the mosquitoes collection site
No - number of individual mosquitoes with the respective COI haplotype						Locality - locality of the collection, i.e. town or nearest important point
mtDNA (COI) - mitochondrial DNA (cytochrome oxidase I)						Map - reference to the Figure 1
PCR-RFLP (ITS1 rDNA) - PCR-RFLP (internal transcribed spacer 1 rDNA)						n.a. - not available
