# Supplementary material for: A curious coincidence: mosquito biodiversity and the limits of the Japanese encephalitis virus in Australasia
Source: BMC Evol Biol. 2007 Jun 29;7:100. doi: 10.1186/1471-2148-7-100 (PMC1939988; doi:10.1186/1471-2148-7-100)
Supplement: Additional File 3 — Multiple sequence alignment of 182 haplotypes obtained in this study presented in PHYLIP format. [file 1471-2148-7-100-S3.doc]

 182 538
a1           TGGTACTGGA TGAACAGTTT ACCCCCCACT TTCATCTGGA ACAGCACATG 
a2           TGGTACTGGA TGAACAGTTT ACCCCCCACT TTCATCTGGA ACAGCACATG 
a3           TGGTACTGGA TGAACAGTTT ACCCCCCACT TTCATCTGGA ACAGCACATG 
a4           TGGTACTGGA TGAACAGTTT ACCCCCCACT TTCATCTGGA ACAGCACATG 
a5           TGGTACTGGA TGAACAGTTT ACCCCCCACT TTCATCTGGA ACAGCACATG 
a6           TGGTACTGGA TGAACAGTTT ACCCCCCACT TTCATCTGGA ACAGCACATG 
a7           TGGTACTGGA TGGACAGTTT ACCCCCCACT TTCATCTGGA ACAGCACATG 
a8           TGGTACTGGA TGAACAGTTT ACCCCCCACT TTCATCTGGA ACAGCACATG 
a9           TGGTACTGGA TGAACAGTTT ACCCCCCACT TTCATCTGGA ACAGCACATG 
a10          TGGTACTGGA TGAACAGTTT ACCCCCCACT TTCATCTGGA ACAGCACATG 
a11          TGGTACTGGA TGAACAGTTT ACCCCCCACT TTCATCTGGA ACAGCACATG 
a12          TGGTACTGGA TGAACAGTTT ACCCCCCCCT TTCATCTGGA ACAGCACATG 
a13          TGGTACTGGA TGAACAGTTT ACCCCCCACT TTCATCTGGA ACAGCACATG 
a14          TGGTACTGGA TGAACAGTTT ACCCCCCACT TTCATCTGGA ACAGCACATG 
a15          TGGTACTGGA TGAACAGTTT ACCCCCCACT TTCATCTGGA ACAGCACATG 
a16          TGGTACTGGA TGAACAGTTT ACCCCCCACT TTCATCTGGA ACAGCACATG 
a17          TGGTACTGGA TGAACAGTTT ACCCCCCACT TTCATCTGGA ACAGCACATG 
a18          TGGTACTGGA TGAACAGTTT ACCCCCCACT TTCATCTGGA ACAGCACATG 
a19          TGGTACTGGA TGAACAGTTT ACCCCCCACT TTCATCTGGA ACAGCACATG 
a20          TGGTACTGGA TGAACAGTTT ACCCCCCACT TTCATCTGGA ACAGCACATG 
a21          TGGTACTGGA TGAACAGTTT ACCCCCCACT TTCATCTGGA ACAGCACATG 
a22          TGGTACTGGA TGAACAGTTT ACCCCCCACT TTCATCTGGA ACAGCACATG 
a23          TGGTACTGGA TGAACAGTTT ACCCCCCACT TTCATCTGGA ACAGCACATG 
a24          TGGTACTGGA TGAACAGTTT ACCCCCCACT TTCATCTGGA ACAGCACATG 
a25          TGGTACTGGA TGAACAGTTT ACCCCCCACT TTCATCTGGA ACAGCACATG 
a26          TGGTACTGGA TGAACAGTTT ACCCCCCACT TTCATCTGGA ACAGCACATG 
a27          TGGTACTGGA TGAACAGTTT ACCCCCCACT TTCATCTGGA ACAGCACATG 
a28          TGGTACTGGA TGAACAGTTT ACCCCCCACT TTCATCTGGA ACAGCACATG 
a29          TGGTACTGGA TGAACAGTTT ACCCCCCACT TTCATCTGGA ACAGCACATG 
a30          TGGTACTGGA TGAACAGTTT ACCCCCCACT TTCATCTGGA ACAGCACATG 
a31          TGGTACTGGA TGAACAGTTT ACCCCCCACT TTCATCTGGA ACAGCACATG 
a32          TGGTACTGGA TGAACAGTTT ACCCCCCACT TTCATCTGGA ACAGCACATG 
a33          TGGTACTGGA TGAACAGTTT ACCCCCCACT TTCATCTGGA ACAGCACATG 
a34          TGGTACTGGA TGAACAGTTT ACCCCCCACT TTCATCTGGA ACAGCACATG 
a35          TGGTACTGGA TGAACAGTTT ACCCCCCACT TTCATCTGGA ACAGCACATG 
a36          TGGTACTGGA TGAACAGTTT ACCCCCCACT TTCATCTGGA ACAGCACATG 
a37          TGGTACTGGA TGAACAGTTT ACCCCCCACT TTCATCTGGA ACAGCACATG 
a38          TGGTACTGGA TGAACAGTTT ACCCCCCACT TTCATCTGGA ACAGCACATG 
a39          TGGTACTGGA TGAACAGTTT ACCCCCCACT TTCATCTGGA ACAGCACATG 
a40          TGGTACTGGA TGAACAGTTT ACCCCCCACT TTCATCTGGA ACAGCACATG 
a41          TGGTACTGGA TGAACAGTTT ACCCCCCACT TTCATCTGGA ACAGCACATG 
a42          TGGTACTGGA TGAACAGTTT ACCCCCCACT TTCATCTGGA ACAGCACATG 
a43          TGGTACTGGA TGAACAGTTT ACCCCCCACT TTCATCTGGA ACAGCACATG 
a44          TGGTACTGGA TGAACAGTTT ACCCCCCACT TTCATCTGGA ACAGCACATG 
a45          TGGTACTGGA TGAACAGTTT ACCCCCCACT TTCATCTGGA ACAGCACATG 
a46          TGGTACTGGA TGAACAGTTT ACCCCCCACT TTCATCTGGA ACAGCACATG 
a47          TGGTACTGGA TGAACAGTTT ACCCCCCACT TTCATCTGGA ACAGCACATG 
a48          TGGTACTGGA TGAACAGTTT ACCCCCCACT TTCATCTGGA ACAGCACATG 
a49          TGGTACTGGA TGAACAGTTT ACCCCCCACT TTCATCTGGA ACAGCACATG 
a50          TGGGACTGGA TGAACAGTTT ACCCCCCACT TTCATCTGGA ACAGCACATG 
a51          TGGTACTGGA TGAACAGTTT ACCCCCCACT TTCATCTGGA ACAGCACATG 
a52          TGGCACTGGA TGAACAGTTT ACCCCCCACT TTCATCTGGA ACAGCACATG 
a53          TGGTACTGGA TGAACAGTTT ACCCCCCACT TTCATCTGGA ACAGCACATG 
a54          TGGTACTGGA TGAACAGTTT ACCCCCCACT TTCATCTGGA ACAGCACATG 
a55          TGGTACTGGA TGAACAGTTT ACCCCCCACT TTCATCTGGA ACAGCACATG 
a56          TGGTACTGGA TGAACAGTTT ACCCCCCACT TTCATCTGGA ACAGCACATG 
a57          TGGTACTGGA TGAACAGTTT ACCCCCCACT TTCATCTGGA ACAGCGCATG 
a58          TGGTACTGGA TGAACAGTTT ACCCCCCACT TTCATCTGGA ACAGCACATG 
a59          TGGTACTGGA TGAACAGTTT ACCCCCCACT TTCATCTGGA ACAGCACATG 
a60          TGGTACTGGA TGAACAGTTT ACCCCCCACT TTCATCTGGA ACAGCACATG 
a61          TGGTACTGGA TGAACAGTTT ACCCCCCACT TTCATCTGGA ACAGCACATG 
a62          TGGTACTGGA TGAACAGTTT ACCCCCCACT TTCATCTGGA ACAGCACATG 
a63          TGGTACTGGA TGAACAGTTT ACCCCCCACT TTCATCTGGA ACAGCACATG 
a64          TGGTACTGGA TGAACAGTTT ACCCCCCACT TTCATCTGGA ACAGCACATG 
a65          TGGTACTGGA TGAACAGTTT ACCCCCCACT TTCATCTGGA ACAGCACATG 
a66          TGGTACTGGA TGAACAGTTT ACCCCCCACT TTCATCTGGA ACAGCACATG 
a67          TGGTACTGGA TGAACAGTTT ACCCCCCACT TTCATCTGGA ACAGCACATG 
a68          TGGTACTGGA TGAACAGTTT ACCCCCCACT TTCATCTGGA ACAGCGCATG 
a69          TGGTACTGGA TGAACAGTTT ACCCCCCACT TTCATCTGGA ACAGCACATG 
a70          TGGTACTGGA TGAACAGTTT ACCCCCCACT TTCATCTGGA ACAGCACATG 
a71          TGGTACTGGA TGAACAGTTT ACCCCCCACT TTCATCTGGA ACAGCCCATG 
a72          TGGTACTGGA TGAACAGTTT ACCCCCCACT TTCATCTGGA ACAGCACATG 
a73          TGGTACTGGA TGAACAGTTT ACCCCCCACT TTCATCTGGA ACAGCACATG 
a74          TGGTACTGGA TGAACAGTTT ACCCCCCACT TTCATCTGGA ACAGCACATG 
a75          TGGTACTGGA TGAACAGTTT ACCCCCCACT TTCATCTGGA ACAGCACATG 
a76          TGGTACTGGA TGAACAGTTT ACCCCCCACT TTCATCTGGA ACAGCACATG 
a77          TGGTACTGGA TGAACAGTTT ACCCCCCACT TTCATCTGGA ACAGCACATG 
a78          TGGTACTGGA TGAACAGTTT ACCCCCCACT TTCATCTGGA ACAGCACATG 
a79          TGGTACTGGA TGAACAGTTT ACCCCCCACT TTCATCTGGA ACAGCACATG 
a80          TGGTACTGGA TGAACAGTTT ACCCCCCACT TTCATCTGGA ACAGCACATG 
a81          TGGTACTGGA TGAACAGTTT ACCCCCCACT TTCATCTGGA ACAGCACATG 
a82          TGGTACTGGA TGAACAGTTT ACCCCCCACT TTCATCCGGA ACAGCACATG 
a83          TGGTACTGGA TGAACAGTTT ACCCCCCACT TTCATCTGGA ACAGCACATG 
a84          TGGTACTGGA TGAACAGTTT ACCCCCCACT TTCATCTGGA ACAGCACATG 
a85          TGGTACTGGA TGAACAGTTT ACCCCCCACT TTCATCTGGA ACAGCACATG 
a86          TGGTACTGGA TGAACAGTTT ACCCCCCACT TTCATCTGGA ACAGCACATG 
a87          TGGTACTGGA TGAACAGTTT ACCCCCCACT TTCATCTGGA ACAGCACATG 
a88          TGGTACTGGA TGAACAGTTT ACCCCCCACT TTCATCTGGA ACAGCACATG 
a89          TGGTACTGGA TGAACAGTTT ACCCCCCACT TTCATCTGGA ACAGCACATG 
a90          TGGTACTGGA TGAACAGTTT ACCCCCCACT TTCATCCGGA ACAGCACATG 
a91          TGGTACTGGA TGAACAGTTT ACCCCCCACT TTCATCTGGA ACAGCACATG 
a92          TGGTACTGGA TGAACAGTTT ACCCCCCACT TTCATCTGGA ACAGCACATG 
a93          TGGTACTGGA TGAACAGTTT ACCCCCCACT TTCATCTGGA ACAGCACATG 
a94          TGGTACTGGA TGAACAGTTT ACCCCCCACT TTCATCTGGA ACAGCACATG 
a95          TGGTACTGGA TGAACAGTTT ACCCCCCACT TTCATCTGGA ACAGCACATG 
a96          TGGTACTGGA TGAACAGTTT ACCCCCCACT TTCATCTGGA ACAGCACATG 
a97          TGGTACTGGA TGAACAGTTT ACCCCCCACT TTCATCTGGA ACAGCACATG 
a98          TGGTACTGGA TGAACAGTTT ACCCCCCACT TTCATCTGGA ACAGCACATG 
a99          TGGTACTGGA TGAACAGTTT ACCCCCCACT TTCATCTGGA ACAGCACATG 
a100         TGGTACTGGA TGAACAGTTT ACCCCCCACT TTCATCTGGA ACAGCACATG 
a101         TGGTACTGGA TGAACAGTTT ACCCCCCACT TTCATCTGGA ACAGCACATG 
a102         TGGTACTGGA TGAACAGTTT ACCCCCCACT TTCATCTGGA ACAGCACATG 
a103         TGGTACTGGA TGAACAGTTT ACCCCCCACT TTCATCTGGA ACAGCACATG 
a104         TGGTACTGGA TGAACAGTTT ACCCCCCACT TTCATCTGGA ACAGCACATG 
a105         TGGTACTGGA TGAACAGTTT ACCCCCCACT TTCATCTGGA ACAGCACATG 
a106         TGGTACTGGA TGAACAGTTT ACCCCCCACT TTCATCTGGA ACAGCACATG 
a107         TGGTACTGGA TGAACAGTTT ACCCCCCACT TTCATCTGGG ACAGCACATG 
a108         TGGTACTGGA TGAACAGTTT ACCCCCCACT TTCATCTGGA ACAGCACATG 
a109         TGGTACTGGA TGAACAGTTT ACCCCCCACT TTCATCTGGA ACAGCACATG 
a110         TGGTACTGGA TGAACAGTTT ACCCCCCACT TTCATCTGGA ACAGCACATG 
a111         TGGTACTGGA TGAACAGTTT ACCCCCCACT TTCATCTGGA ACAGCACATG 
a112         TGGTACTGGA TGAACAGTTT ACCCCCCACT TTCATCTGGA ACAGCACATG 
a113         TGGTACTGGA TGAACAGTTT ACCCCCCACT TTCATCTGGA ACAGCACATG 
a114         TGGTACTGGA TGAACAGTTT ACCCCCCACT TTCATCTGGA ACAGCACATG 
a115         TGGTACTGGA TGAACAGTTT ACCCCCCACT TTCATCTGGA ACAGCACATG 
a116         TGGTACTGGA TGAACAGTTT ACCCCCCACT TTCATCTGGA ACAGCACATG 
a117         TGGTACTGGA TGAACAGTTT ACCCCCCACT TTCATCTGGA ACAGCACATG 
a118         TGGTACTGGA TGAACAGTTT ACCCCCCACT TTCATCTGGA ACAGCACATG 
a119         TGGTACTGGA TGAACAGTTT ACCCCCCACT TTCATCTGGA ACAGCACATG 
a120         TGGTACTGGA TGAACAGTTT ACCCCCCACT TTCATCTGGA ACAGCACATG 
a121         TGGTACTGGA TGAACAGTTT ACCCCCCACT TTCATCTGGA ACAGCACATG 
a122         TGGTACTGGA TGAACAGTTT ACCCCCCACT TTCATCTGGA ACAGCACATG 
a123         TGGTACTGGA TGAACAGTTT ACCCCCCACT TTCATCTGGA ACAGCACATG 
a124         TGGTACTGGA TGAACAGTTT ATCCCCCACT TTCATCTGGA ACAGCACATG 
a125         TGGTACTGGA TGAACAGTTT ACCCCCCACT TTCATCTGGA ACAGCACATG 
a126         TGGTACTGGA TGAACAGTTT ACCCCCCACT TTCATCTGGA ACAGCACATG 
a127         TGGTACTGGA TGAACAGTTT ACCCCCCACT TTCATCTGGA ACAGCACATG 
a128         TGGTACTGGA TGAACAGTTT ACCCCCCACT TTCATCTGGA ACAGCACATG 
a129         TGGTACTGGA TGAACAGTTT ACCCCCCACT TTCATCTGGA ACAGCACATG 
a130         TGGTACTGGA TGAACAGTTT ACCCCCCACT TTCATCTGGA ACAGCACATG 
a131         TGGTACTGGA TGAACAGTTT ACCCCCCACT TTCATCTGGA ACAGCACATG 
a132         TGGTACTGGA TGAACAGTTT ACCCCCCACT TTCATCTGGA ACAGCACATG 
a133         TGGTACTGGA TGAACAGTTT ACCCCCCACT TTCATCTGGA ACAGCACATG 
a134         TGGTACTGGA TGAACAGTTT ACCCCCCACT TTCATCTGGA ACAGCACATG 
p1           TGGTACTGGA TGAACAGTTT ACCCCCCACT TTCATCAGGA ACAGCACATG 
p2           TGGTACTGGA TGAACAGTTT ACCCCCCACT TTCATCAGGA ACAGCACATG 
p3           TGGTACTGGA TGAACAGTTT ACCCCCCACT TTCATCAGGA ACAGCACATG 
p4           TGGTACTGGA TGAACAGTTT ACCCCCCACT TTCATCAGGA ACAGCACATG 
p5           TGGTACTGGA TGAACAGTTT ACCCCCCACT TTCATCAGGA ACAGCACATG 
p6           TGGTACTGGA TGAACAGTTT ACCCCCCACT TTCATCAGGA ACAGCACATG 
p7           TGGTACTGGA TGAACAGTTT ACCCCCCACT TTCATCAGGA ACAGCACATG 
p8           TGGTACTGGA TGAACAGTTT ACCCCCCACT TTCATCAGGA ACAGCACATG 
p9           TGGTACTGGA TGAACAGTTT ACCCCCCACT TTCATCAGGA ACAGCACATG 
p10          TGGTACTGGA TGAACAGTTT ACCCCCCACT TTCATCAGGA ACAGCACATG 
p11          TGGTACTGGA TGAACAGTTT ACCCCCCACT TTCATCAGGA ACAGCACATG 
p12          TGGTACTGGA TGAACAGTTT ACCCCCCACT TTCATCAGGA ACAGCACATG 
p13          TGGTACTGGA TGAACAGTTT ACCCCCCACT TTCATCAGGA ACAGCACATG 
p14          TGGTACTGGA TGAACAGTTT ACCCCCCACT TTCATCAGGA ACAGCACATG 
p15          TGGTACTGGA TGAACAGTTT ACCCCCCACT TTCATCAGGA ACAGCACATG 
p16          TGGTACTGGA TGAACAGTTT ACCCCCCACT TTCATCAGGA ACAGCACATG 
p17          TGGTACTGGA TGAACAGTTT ACCCCCCACT TTCATCAGGA ACAGCACATG 
p18          TGGTACTGGA TGAACAGTTT ACCCCCCACT TTCATCAGGA ACAGCACATG 
p19          TGGTACTGGA TGAACAGTTT ACCCCCCACT TTCATCAGGA ACAGCACATG 
p20          TGGTACTGGA TGAACAGTTT ACCCCCCACT TTCATCTGGA ACAGCACATG 
p21          TGGTACTGGA TGAACAGTTT ACCCCCCACT TTCATCTGGA ACAGCACATG 
p22          TGGTACTGGA TGAACAGTTT ACCCCCCACT TTCATCTGGA ACAGCACATG 
p23          TGGTACTGGA TGAACAGTTT ACCCCCCACT TTCATCTGGA ACAGCACATG 
p24          TGGTACTGGA TGAACAGTTT ACCCCCCACT TTCATCTGGA ACAGCACATG 
p25          TGGTACTGGA TGAACAGTTT ACCCCCCACT TTCATCTGGA ACAGCACATG 
p26          TGGTACTGGA TGAACAGTTT ACCCCCCACT TTCATCTGGA ACAGCACATG 
p27          TGGTACTGGA TGAACAGTTT ACCCCCCACT TTCATCTGGA ACAGCACATG 
p28          TGGTACTGGA TGAACAGTTT ACCCCCCACT TTCATCTGGA ACAGCACATG 
p29          TGGTACTGGA TGAACAGTTT ACCCCCCACT TTCATCTGGA ACAGCACATG 
p30          TGGTACTGGA TGAACAGTTT ACCCCCCACT TTCATCTGGA ACAGCACATG 
p31          TGGTACTGGA TGAACAGTTT ACCCCCCACT TTCATCTGGA ACAGCACATG 
p32          TGGTACTGGA TGAACAGTTT ACCCCCCACT TTCATCTGGA ACAGCACATG 
p33          TGGTACTGGA TGAACAGTTT ACCCCCCACT TTCATCAGGA ACAGCACATG 
s1           TGGGACAGGA TGAACTGTTT ACCCCCCTCT TTCTTCTGGA ACAGCTCATG 
s2           TGGGACAGGA TGAACTGTTT ACCCCCCTCT TTCTTCTGGA ACAGCTCATG 
s3           TGGGACAGGA TGAACTGTTT ACCCTCCTCT TTCTTCTGGG ACAGCTCATG 
s4           TGGGACAGGA TGAACTGTTT ACCCTCCTCT TTCTTCTGGG ACAGCTCATG 
s5           TGGGACAGGA TGAACTGTTT ACCCTCCTCT TTCTTCTGGG ACAGCTCATG 
s6           TGGGACAGGA TGAACTGTTT ACCCTCCTCT TTCTTCTGGA ACAGCTCATG 
s7           TGGGACAGGA TGAACTGTTT ACCCTCCTCT TTCTTCTGGG ACAGCTCATG 
s8           TGGGACAGGA TGAACTGTTT ACCCTCCTCT TTCTTCTGGG ACAGCTCATG 
s9           TGGGACAGGA TGAACTGTTT ACCCTCCTCT TTCTTCTGGG ACAGCTCATG 
s10          TGGGACAGGA TGAACTGTTT ACCCTCCTCT TTCTTCTGGG ACAGCTCATG 
s11          TGGGACAGGA TGAACTGTTT ACCCTCCTCT TTCTTCTGGG ACAGCCCATG 
s12          TGGGACAGGA TGAACTGTTT ACCCTCCTCT TTCTTCTGGG ACAGCCCATG 
s13          TGGGACAGGA TGAACTGTTT ACCCTCCTCT TTCTTCTGGG ACAGCCCATG 
s14          TGGGACAGGA TGAACTGTTT ACCCTCCTCT TTCTTCTGGG ACAGCCCATG 
s15          TGGGACAGGA TGAACTGTTT ACCCTCCTCT TTCTTCTGGG ACAGCTCATG 

             CAGGAGCTTC AGTAGATTTA GCTATTTTTT CTTTACATTT AGCTGGGATT 
             CAGGAGCTTC AGTAGATTTA GCTATTTTTT CTTTACATTT AGCTGGGATT 
             CAGGAGCTTC AGTAGATTTA GCTATTTTTT CTTTACATTT AGCTGGGATT 
             CAGGAGCTTC AGTAGATTTA GCTATTTTTT CTTTACATTT AGCTGGGATT 
             CAGGAGCTTC AGTAGATTTA GCTATTTTTT CTTTACATTT AGCTGGGATT 
             CAGGAGCTTC AGTAGATTTA GCTATTTTTT CTTTACATTT AGCTGGGATT 
             CAGGAGCTTC AGTAGATTTA GCTATTTTTT CTTTACATTT AGCTGGGATT 
             CAGGAGCTTC AGTAGATTTA GCTATTTTTT CTTTACATTT AGCTGGGATT 
             CAGGAGCTTC AGTAGATTTA GCTATTTTTT CTTTACATTT AGCTGGAATT 
             CAGGAGCTTC AGTAGATTTA GCTATTTTTT CTTTACATTT AGCTGGGATT 
             CAGGAGCTTC AGTAGATTTA GCTATTTTTT CTTTACATTT AGCTGGGATT 
             CAGGAGCCTC AGTAGATTTA GCTATTTTTT CTTTACATTT AGCTGGGATT 
             CAGGAGCTTC AGTAGATTTA GCTATTTTTT CTTTACATTT AGCTGGGATT 
             CAGGAGCTTC AGTAGATTTA GCTATTTTTT CTTTACATTT AGCTGGAATT 
             CAGGAGCTTC AGTAGATTTA GCTATTTTTT CTTTACATTT AGCTGGGATT 
             CAGGAGCTTC AGTAGATTTA GCTATTTTTT CTTTACATTT AGCTGGGATT 
             CAGGAGCTTC AGTAGATTTA GCTATTTTTT CTTTACATTT AGCTGGGATT 
             CAGGAGCTTC AGTAGATTTA GCTATTTTTT CTTTACATTT AGCTGGGATT 
             CAGGAGCTTC AGTAGATTTA GCTATTTTTT CTTTACATTT AGCTGGGATT 
             CAGGAGCTTC AGTAGATTTA GCTATTTTTT CTTTACATTT AGCTGGAATT 
             CAGGAGCTTC AGTAGATTTA GCTATTTTTT CTTTACATTT AGCTGGGATT 
             CAGGAGCTTC AGTAGATTTA GCTATTTTTT CTTTACATTT AGCTGGGATT 
             CAGGAGCTTC AGTAGATTTA GCTATTTTTT CTTTACATTT AGCTGGAATT 
             CAGGAGCTTC AGTAGATTTA GCTATTTTTT CTTTACATTT AGCTGGGATT 
             CAGGAGCTTC AGTAGATTTA GCTATTTTTT CTTTACATTT AGCTGGGATT 
             CAGGAGCTTC AGTAGATTTA GCTATTTTTT CTTTACATTT AGCTGGGATT 
             CAGGAGCTTC AGTAGATTTA GCTATTTTTT CTTTACATTT AGCTGGAATT 
             CAGGAGCTTC AGTAGATTTA GCTATTTTTT CTTTACATTT AGCTGGGATT 
             CAGGAGCTTC AGTAGATTTA GCTATTTTTT CTTTACATTT AGCTGGGATT 
             CAGGAGCTTC AGTAGATTTA GCTATTTTTT CTTTACATTT AGCTGGAATT 
             CAGGAGCTTC AGTAGATTTA GCTATTTTTT CTTTACATTT AGCTGGGATT 
             CAGGAGCTTC AGTAGATTTA GCTATTTTTT CTTTACATTT AGCTGGAATT 
             CAGGAGCTTC AGTAGATTTA GCTATTTTTT CTTTACATTT AGCTGGGATT 
             CAGGAGCTTC AGTAGATTTA GCTATTTTTT CTTTACATTT AGCTGGGATT 
             CAGGAGCTTC AGTAGATTTA GCTATTTTTT CTTTACATTT AGCTGGGATT 
             CAGGAGCTTC AGTAGATTTA GCTATTTTTT CTTTACATTT AGCTGGGATT 
             CAGGAGCTTC AGTAGATTTA GCTATTTTTT CTTTACATTT AGCTGGGATT 
             CAGGAGCTTC AGTAGATTTA GCTATTTTTT CTTTACATTT AGCTGGGATT 
             CAGGAGCTTC AGTAGATTTA GCTATTTTTT CTTTACATTT AGCTGGGATT 
             CAGGAGCTTC AGTAGATTTA GCTATTTTTT CTTTACATTT AGCTGGGATT 
             CAGGAGCTTC AGTAGATTTA GCTATTTTTT CTTTACATTT AGCTGGGATT 
             CAGGAGCTTC AGTAGATTTA GCTATTTTTT CTTTACATTT AGCTGGGATT 
             CAGGAGCTTC AGTAGATTTA GCTATTTTTT CTTTACACTT AGCTGGGATT 
             CAGGAGCTTC AGTAGATTTA GCTATTTTTT CTTTACATTT AGCTGGGATT 
             CAGGAGCTTC AGTAGATTTA GCTATTTTTT CTTTACATTT AGCTGGGATT 
             CAGGAGCTTC AGTAGATTTA GCTATTTTTT CTTTACATTT AGCTGGGATT 
             CAGGAGCTTC AGTAGATTTA GCTATTTTTT CTTTACATTT AGCTGGGATT 
             CAGGAGCTTC AGTAGATTTA GCTATTTTTT CTTTACATTT AGCTGGGATT 
             CAGGAGCTTC AGTAGATTTA GCTATTTTTT CTTTACATTT AGCTGGGATT 
             CAGGAGCTTC AGTAGATTTA GCTATTTTTT CTTTACATTT AGCTGGGATT 
             CAGGAGCTTC AGTAGATTTA GCTATTTTTT CTTTACATTT AGCTGGGATT 
             CAGGAGCTTC AGTAGATTTA GCTATTTTTT CTTTACATTT AGCTGGAATT 
             CAGGAGCTTC AGTAGATTTA GCTATTTTTT CTTTACATTT AGCTGGGATT 
             CAGGAGCTTC AGTAGATTTA GCTATTTTTT CTTTACATTT AGCTGGGATT 
             CAGGAGCTTC AGTAGATTTA GCTATTTTTT CTTTACATTT AGCTGGGATT 
             CAGGAGCTTC AGTAGATTTA GCTATTTTTT CTTTACATTT AGCTGGGATT 
             CAGGAGCTTC AGTAGATTTA GCTATTTTTT CTTTACATTT AGCTGGGATT 
             CAGGAGCTTC AGTAGATTTA GCTATTTTTT CTTTACATTT AGCTGGGATT 
             CAGGAGCTTC AGTAGATTTA GCTATTTTTT CTTTACATTT AGCTGGGATT 
             CAGGAGCTTC AGTAGATTTA GCTATTTTTT CTTTACATTT AGCTGGGATT 
             CAGGAGCTTC AGTAGATTTA GCTATTTTTT CTTTACATTT AGCTGGGATT 
             CAGGAGCTTC AGTAGATTTA GCTATTTTTT CTTTACATTT AGCTGGGATT 
             CAGGAGCTTC AGTAGATTTA GCTATTTTTT CTTTACATTT AGCTGGGATT 
             CAGGAGCTTC AGTAGATTTA GCTATTTTTT CTTTACATTT AGCCGGGATT 
             CAGGAGCTTC AGTAGATTTA GCTATTTTTT CTTTACATTT AGCTGGGATT 
             CAGGAGCTTC AGTAGATTTA GCTATTTTTT CTTTACATTT AGCCGGGATT 
             CAGGAGCTTC AGTAGATTTA GCTATTTTTT CTTTACATTT AGCTGGGATT 
             CAGGAGCTTC AGTAGATTTA GCTATTTTTT CTTTACATTT AGCTGGGATT 
             CAGGAGCTTC AGTAGATTTA GCTATTTTTT CTTTACATTT AGCTGGGATT 
             CAGGAGCTTC AGTAGATTTA GCTATTTTTT CTTTACATTT AGCTGGGATT 
             CAGGAGCTTC AGTAGATTTA GCTATTTTTT CTTTACATTT AGCTGGGATT 
             CAGGAGCTTC AGTAGATTTA GCTATTTTTT CTTTACATTT AGCTGGGATT 
             CAGGAGCTTC AGTAGATTTA GCTATTTTTT CTTTACATTT AGCTGGGATT 
             CAGGAGCTTC AGTAGATTTA GCTATTTTTT CTTTACATCT AGCTGGAATT 
             CAGGAGCTTC AGTAGATTTA GCTATTTTTT CTTTACATTT AGCTGGGATT 
             CAGGAGCTTC AGTAGATTTA GCTATTTTTT CTTTACATTT AGCTGGAATT 
             CAGGAGCTTC AGTAGATTTA GCTATTTTTT CTTTACATTT AGCTGGAATT 
             CAGGAGCTTC AGTAGATTTA GCTATTTTTT CTTTACATTT AGCTGGGATT 
             CAGGAGCTTC AGTAGATTTA GCTATTTTTT CTTTACATTT AGCTGGGATT 
             CAGGAGCTTC AGTAGATTTA GCTATTTTTT CTTTACATTT AGCTGGGATT 
             CAGGAGCTTC AGTAGATTTA GCTATTTTTT CTTTACATTT AGCTGGGATT 
             CAGGAGCTTC AGTAGATTTA GCTATTTTTT CTTTACATTT AGCTGGGATT 
             CAGGAGCTTC AGTAGATTTA GCTATTTTTT CTTTACATTT AGCTGGGATT 
             CAGGAGCTTC AGTAGATTTA GCTATTTTTT CTTTACATTT AGCTGGGATT 
             CAGGAGCTTC AGTAGATTTA GCTATTTTTT CTTTACATTT AGCTGGGATT 
             CAGGAGCTTC AGTAGATTTA GCTATTTTTT CTTTACATTT AGCTGGGATT 
             CAGGAGCTTC AGTAGATTTA GCTATTTTTT CTTTACATTT AGCTGGGATT 
             CAGGAGCTTC AGTAGATTTA GCTATTTTTT CTTTACATTT AGCTGGGATT 
             CAGGAGCTTC AGTAGATTTA GCTATTTTTT CTTTACATTT AGCTGGGATT 
             CAGGAGCTTC AGTAGATTTA GCTATTTTTT CTTTACATTT AGCTGGGATT 
             CAGGAGCTTC AGTAGATTTA GCTATTTTTT CTTTACATTT AGCTGGGATT 
             CAGGAGCTTC AGTAGATTTA GCTATTTTTT CTTTACATTT AGCTGGGATT 
             CAGGAGCTTC AGTAGATTTA GCTATTTTTT CTTTACATTT AGCTGGGATT 
             CAGGAGCTTC AGTAGATTTA GCTATTTTTT CTTTACATTT AGCTGGGATT 
             CAGGAGCTTC AGTAGATTTA GCTATTTTTT CTTTACATTT AGCTGGGATT 
             CAGGAGCTTC AGTAGATTTA GCTATTTTTT CTTTACATTT AGCTGGGATT 
             CAGGAGCTTC AGTAGATTTA GCTATTTTTT CTTTACATTT AGCTGGGATT 
             CAGGAGCTTC AGTAGATTTA GCCATTTTTT CTTTACATTT AGCTGGAATT 
             CAGGAGCTTC AGTAGATTTA GCCATTTTTT CTTTACATTT AGCTGGAATT 
             CAGGAGCTTC AGTAGATTTA GCTATTTTTT CTTTACATTT AGCTGGAATT 
             CAGGAGCTTC AGTAGATTTA GCTATTTTTT CTTTACATTT AGCTGGAATT 
             CAGGAGCTTC AGTAGATTTA GCCATTTTTT CTTTACATTT AGCTGGAATT 
             CAGGAGCTTC AGTAGATTTA GCCATTTTTT CTTTACATTT AGCTGGAATT 
             CAGGAGCTTC AGTAGATTTA GCCATTTTTT CTTTACATTT AGCTGGAATT 
             CAGGAGCTTC AGTAGATTTA GCCATTTTTT CTTTACATTT AGCTGGAATT 
             CAGGAGCTTC AGTAGATTTA GCTATTTTTT CTTTACATTT AGCTGGAATT 
             CAGGAGCTTC AGTAGATTTA GCTATTTTTT CCTTACATTT AGCTGGGATT 
             CAGGAGCTTC AGTAGATTTA GCTATTTTTT CTTTACATTT AGCTGGGATT 
             CAGGAGCTTC AGTAGATTTA GCTATTTTTT CTTTACATTT AGCTGGGATT 
             CAGGAGCTTC AGTAGATTTA GCTATTTTTT CTTTACATTT AGCTGGGATT 
             CAGGAGCTTC AGTAGATTTA GCTATTTTTT CTTTACATTT AGCTGGAATT 
             CAGGAGCTTC AGTAGATTTA GCTATTTTTT CTTTACATTT AGCTGGGATT 
             CAGGAGCTTC AGTAGATTTA GCTATTTTTT CCTTACATTT AGCTGGGATT 
             CAGGAGCTTC AGTAGATTTA GCTATTTTTT CTTTACATTT AGCTGGGATT 
             CAGGAGCTTC AGTAGATTTA GCTATTTTTT CTTTACATTT AGCTGGGATT 
             CAGGAGCTTC AGTAGATTTA GCTATTTTTT CTTTACATTT AGCTGGGATT 
             CAGGAGCTTC AGTAGATTTA GCTATTTTTT CTTTACATTT AGCTGGGATT 
             CAGGAGCTTC AGTAGATTTA GCTATTTTTT CTTTACATTT AGCTGGGATT 
             CAGGAGCTTC AGTAGATTTA GCTATTTTTT CTTTACATTT AGCTGGGATT 
             CAGGAGCTTC AGTAGATTTA GCTATTTTTT CTTTACATTT AGCTGGGATT 
             CAGGAGCTTC AGTAGATTTA GCTATTTTTT CTTTACATTT AGCTGGGATT 
             CAGGAGCTTC AGTAGATTTA GCTATTTTTT CTTTACATTT AGCTGGGATT 
             CAGGAGCCTC AGTAGATTTA GCTATTTTTT CTTTACATTT AGCTGGGATT 
             CAGGAGCTTC AGTAGATTTA GCTATTTTTT CTTTACATTT AGCTGGGATT 
             CAGGAGCTTC AGTAGATTTA GCTATTTTTT CTTTACATTT AGCTGGGATT 
             CAGGAGCTTC AGTAGATTTA GCTATTTTTT CTTTACATTT AGCTGGGATT 
             CAGGAGCTTC AGTAGATTTA GCTATTTTTT CTTTACATTT AGCTGGGATT 
             CAGGAGCTTC AGTAGATTTA GCTATTTTTT CTTTACATTT AGCTGGGATT 
             CAGGAGCTTC AGTAGATTTA GCTATTTTTT CTTTACATTT AGCTGGGATT 
             CAGGAGCTTC AGTAGATTTA GCTATTTTTT CTTTACATTT AGCTGGGATT 
             CAGGAGCTTC AGTAGATTTA GCTATTTTTT CTTTACATTT AGCTGGAATT 
             CAGGAGCTTC AGTAGATTTA GCTATTTTTT CTTTACATTT AGCTGGGATT 
             CAGGAGCTTC AGTAGATTTA GCTATTTTTT CTTTACATTT AGCTGGAATT 
             CAGGAGCTTC AGTAGATTTA GCTATTTTTT CTTTACATTT AGCTGGGATT 
             CAGGAGCTTC AGTAGATTTA GCTATTTTTT CTTTACATTT AGCTGGGATT 
             CAGGAGCTTC AGTAGATTTA GCTATTTTTT CTTTACATTT AGCTGGAATT 
             CAGGAGCTTC AGTAGATTTA GCTATTTTTT CTTTACATTT AGCTGGGATT 
             CAGGAGCTTC AGTAGATTTA GCTATTTTTT CTTTACATTT AGCTGGGATT 
             CAGGAGCTTC AGTAGATTTA GCTATTTTTT CTTTACATTT AGCTGGGATT 
             CAGGAGCTTC AGTAGATTTA GCTATTTTTT CTTTACATTT AGCTGGGATT 
             CAGGAGCTTC AGTAGATTTA GCTATTTTTT CTTTACATTT AGCTGGGATT 
             CAGGAGCTTC AGTAGATTTA GCTATTTTTT CTTTACATTT AGCTGGGATT 
             CAGGAGCTTC AGTAGATTTA GCTATTTTTT CTTTACATTT AGCTGGGATT 
             CAGGAGCTTC AGTAGATTTA GCTATTTTTT CTTTACATTT AGCTGGGATT 
             CAGGAGCTTC AGTAGATTTA GCTATTTTTT CTTTACATTT AGCTGGGATT 
             CAGGAGCTTC AGTAGATTTA GCTATTTTTT CTTTACATTT AGCTGGGATT 
             CAGGAGCTTC AGTAGATTTA GCTATTTTTT CTTTACATTT AGCTGGGATT 
             CAGGAGCTTC AGTAGATTTA GCTATTTTTT CTTTACATTT AGCTGGGATT 
             CAGGAGCTTC AGTAGATTTA GCTATTTTTT CTTTACATTT AGCTGGGATT 
             CAGGAGCTTC AGTAGATTTA GCTATTTTTT CTTTACATTT AGCTGGAATT 
             CAGGAGCTTC AGTAGATTTA GCTATTTTTT CTTTACATTT AGCTGGGATT 
             CAGGAGCTTC AGTAGATTTA GCTATTTTTT CTTTACATTT AGCTGGGATT 
             CAGGAGCTTC AGTAGATTTA GCTATTTTTT CTTTACATTT AGCTGGGATT 
             CAGGAGCTTC AGTAGATTTA GCTATTTTTT CTTTACATTT AGCTGGGATT 
             CAGGAGCTTC AGTAGATTTA GCTATTTTTT CTTTACATTT AGCTGGGATT 
             CAGGAGCTTC AGTAGATTTA GCTATTTTTT CTTTACATTT AGCTGGGATT 
             CAGGAGCTTC AGTAGATTTA GCTATTTTTT CTTTACATTT AGCTGGGATT 
             CAGGAGCTTC AGTAGATTTA GCTATTTTTT CTTTACATTT AGCTGGGATT 
             CAGGAGCTTC AGTAGATTTA GCTATTTTTT CTTTACATTT AGCTGGGATT 
             CAGGAGCTTC AGTAGATTTA GCTATTTTTT CTTTACATTT AGCTGGGATT 
             CAGGAGCTTC AGTAGATTTA GCTATTTTTT CTTTACATTT AGCTGGGATT 
             CAGGAGCTTC AGTAGATTTA GCTATTTTTT CTTTACATTT AGCTGGGATT 
             CAGGAGCCTC AGTAGATTTA GCTATTTTTT CTTTACATTT AGCTGGAATT 
             CAGGAGCCTC AGTAGATTTA GCTATTTTTT CTTTACATTT AGCTGGAATT 
             CAGGAGCCTC AGTAGATTTA GCTATTTTTT CTTTACATTT AGCTGGAATT 
             CAGGAGCCTC AGTAGATTTA GCTATTTTTT CTTTACATTT AGCTGGAATT 
             CAGGAGCTTC AGTAGATTTA GCTATTTTTT CTTTACATTT AGCTGGGATT 
             CTGGAGCTTC AGTTGATTTA GCTATTTTTT CTTTACATTT AGCTGGAATT 
             CTGGAGCTTC AGTTGATTTA GCTATTTTTT CTTTACATTT AGCTGGAATT 
             CTGGAGCTTC AGTTGATTTA GCTATTTTTT CTTTACATTT AGCTGGAATT 
             CTGGAGCTTC AGTTGATTTA GCTATTTTTT CTTTACATTT AGCTGGAATT 
             CTGGAGCTTC AGTTGATTTA GCTATTTTTT CTTTACATTT AGCTGGAATT 
             CTGGAGCTTC AGTTGATTTA GCTATTTTTT CTTTACATTT AGCTGGAATT 
             CTGGAGCTTC AGTTGATTTA GCTATTTTTT CTTTACATTT AGCTGGAATT 
             CTGGAGCTTC AGTTGATTTA GCTATTTTTT CTTTACATTT AGCTGGAATT 
             CTGGAGCTTC AGTTGATTTA GCTATTTTTT CTTTGCATTT AGCTGGAATT 
             CTGGAGCTTC AGTTGATTTA GCTATTTTTT CTTTGCATTT AGCTGGAATT 
             CTGGAGCTTC AGTTGATTTA GCTATTTTTT CTTTACATTT AGCTGGAATT 
             CTGGAGCTTC AGTTGATTTA GCTATTTTTT CTTTACATTT AGCTGGAATT 
             CTGGAGCTTC AGTTGATTTA GCTATTTTTT CTTTACATTT AGCTGGAATT 
             CTGGAGCTTC AGTTGATTTA GCTATTTTTT CTTTACATTT AGCTGGAATT 
             CTGGAGCTTC AGTTGATTTA GCTATTTTTT CTTTACATTT AGCTGGAATT 

             TCTTCTATTT TAGGAGCAGT AAATTTTATT ACAACAGTAA TTAATATACG 
             TCTTCTATTT TAGGAGCAGT AAATTTTATT ACAACAGTAA TTAATATACG 
             TCTTCTATTT TAGGAGCAGT AAATTTTATT ACAACAGTAA TTAATATACG 
             TCTTCTATTT TAGGAGCAGT AAATTTTATT ACAACAGTAA TTAATATACG 
             TCTTCTATTT TAGGAGCAGT AAATTTTATT ACAACAGTAA TTAATATACG 
             TCTTCTATTT TAGGAGCAGT AAATTTTATT ACAACAGTAA TTAATATACG 
             TCTTCTATTT TAGGAGCAGT AAATTTTATT ACAACAGTAA TTAATATACG 
             TCTTCTATTT TAGGAGCAGT AAATTTTATT ACAACAGTAA TTAATATACG 
             TCTTCTATTT TAGGAGCAGT AAATTTTATT ACAACAGTAA TTAATATACG 
             TCTTCTATTT TAGGAGCAGT AAATTTTATT ACAACAGTAA TTAATATACG 
             TCTTCTATTT TAGGAGCAGT AAATTTTATT ACAACAGTAA TTAATATACG 
             TCTTCTATTT TAGGAGCAGT AAATTTTATT ACAACAGTAA TTAATATACG 
             TCTTCTATTT TAGGAGCAGT AAATTTTATT ACAACAGTAA TTAATATACG 
             TCTTCTATTT TAGGAGCAGT AAATTTTATT ACAACAGTAA TTAATATACG 
             TCTTCTATTT TAGGAGCAGT AAATTTTATT ACAACAGTAA TTAATATACG 
             TCTTCTATTT TAGGAGCAGT AAATTTTATT ACAACAGTAA TTAATATACG 
             TCTTCTATTT TAGGAGCAGT AAATTTTATT ACAACAGTAA TTAATATACG 
             TCTTCTATTT TAGGAGCAGT AAATTTTATT ACAACAGTAA TTAATATACG 
             TCTTCTATTT TAGGAGCAGT AAATTTTATT ACAACAGTAA TTAATATACG 
             TCTTCTATTT TAGGAGCAGT AAATTTTATT ACAACAGTAA TTAATATACG 
             TCTTCTATTT TAGGAGCAGT AAATTTTATT ACAACAGTAA TTAATATGCG 
             TCTTCTATTT TAGGAGCAGT AAATTTTATT ACAACAGTAA TTAATATACG 
             TCTTCTATTT TAGGAGCAGT AAATTTTATT ACAACAGTAA TTAATATACG 
             TCTTCTATTT TAGGAGCAGT AAATTTTATT ACAACAGTAA TTAATATACG 
             TCTTCTATTT TAGGAGCAGT AAATTTTATT ACAACAGTAA TTAATATACG 
             TCTTCTATTT TAGGAGCAGT AAATTTTATT ACAACAGTAA TTAATATACG 
             TCTTCTATTT TAGGAGCAGT AAATTTTATT ACAACAGTAA TTAATATACG 
             TCTTCTATTT TAGGAGCAGT AAATTTTATT ACAACAGTAA TTAATATACG 
             TCTTCTATTT TAGGAGCAGT AAATTTTATT ACAACAGTAA TTAATATACG 
             TCTTCTATTT TAGGAGCAGT AAATTTTATT ACAACAGTAA TTAATATACG 
             TCTTCTATTT TAGGAGCAGT AAATTTTATT ACAACAGTAA TTAATATACG 
             TCTTCTATTT TAGGAGCAGT AAATTTTATT ACAACAGTAA TTAATATACG 
             TCTTCTATTT TAGGAGCAGT AAATTTTATT ACAACAGTAA TTAATATACG 
             TCTTCTATTT TAGGAGCAGT AAATTTTATT ACAACAGTAA TTAATATACG 
             TCTTCTATTT TAGGAGCAGT AAATTTTATT ACAACAGTAA TTAATATACG 
             TCTTCTATTT TAGGAGCAGT AAATTTTATT ACAACAGTAA TTAATATGCG 
             TCTTCTATTT TAGGAGCAGT AAATTTTATT ACAACAGTAA TTAATATACG 
             TCTTCTATTT TAGGAGCAGT AAATTTTATT ACAACAGTAA TTAATATACG 
             TCTTCTATTT TAGGAGCAGT AAATTTTATT ACAACAGTAA TTAATATACG 
             TCTTCTATTT TAGGAGCAGT AAATTTTATT ACAACAGTAA TTAATATACG 
             TCTTCTATTT TAGGAGCAGT AAATTTTATT ACAACAGTAA TTAATATACG 
             TCTTCTATTT TAGGAGCAGT AAATTTTATT ACAACAGTAA TTAATATACG 
             TCTTCTATTT TAGGAGCAGT AAATTTTATT ACAACAGTAA TTAATATACG 
             TCTTCTATTT TAGGAGCAGT AAATTTTATT ACAACAGTAA TTAATATACG 
             TCTTCTATTT TAGGAGCAGT AAATTTTATT ACAACAGTAA TTAATATACG 
             TCTTCTATTT TAGGAGCAGT AAATTTTATT ACAACAGTAA TTAATATACG 
             TCTTCTATTT TAGGAGCAGT AAATTTTATT ACAACAGTAA TTAATATACG 
             TCTTCTATTT TAGGAGCAGT AAATTTTATT ACAACAGTAA TTAATATACG 
             TCTTCTATTT TAGGAGCAGT AAATTTTATT ACAACAGTAA TTAATATACG 
             TCTTCTATTT TAGGAGCAGT AAATTTTATT ACAACAGTAA TTAATATACG 
             TCTTCTATTT TAGGAGCAGT AAATTTTATT ACAACAGTAA TTAATATACG 
             TCTTCTATTT TAGGAGCAGT AAATTTTATT ACAACAGTAA TTAATATACG 
             TCTTCTATTT TAGGAGCAGT AAATTTTATT ACAACAGTAA TTAATATACG 
             TCTTCTATTT TAGGAGCAGT AAATTTTATT ACAACAGTAA TTAATATACG 
             TCTTCTATTT TAGGAGCAGT AAATTTTATT ACAACAGTAA TTAATATACG 
             TCTTCTATTT TAGGAGCAGT AAATTTTATT ACAACAGTAA TTAATATACG 
             TCTTCTATTT TAGGAGCAGT AAATTTTATT ACAACAGTAA TTAATATACG 
             TCTTCTATTT TAGGAGCAGT AAATTTTATT ACAACAGTAA TTAATATACG 
             TCTTCTATTT TAGGAGCAGT AAATTTTATT ACAACAGTAA TTAATATACG 
             TCTTCTATTT TAGGAGCAGT AAATTTTATT ACAACAGTAA TTAATATACG 
             TCTTCTATTT TAGGAGCAGT AAATTTTATT ACAACAGTAA TTAATATGCG 
             TCTTCTATTT TAGGAGCAGT AAATTTTATT ACAACAGTAA TTAATATACG 
             TCTTCTATTT TAGGAGCAGT AAATTTTATT ACAACAGTAA TTAATATACG 
             TCTTCTATTT TAGGAGCAGT AAATTTTATT ACAACAGTAA TTAATATACG 
             TCTTCTATTT TAGGAGCAGT AAATTTTATT ACAACAGTAA TTAATATACG 
             TCTTCTATTT TAGGAGCAGT AAATTTTATT ACAACAGTAA TTAATATACG 
             TCTTCTATTT TAGGAGCAGT AAATTTTATT ACAACAGTAA TTAATATACG 
             TCTTCTATTT TAGGAGCAGT AAATTTTATT ACAACAGTAA TTAATATACG 
             TCTTCTATTT TAGGAGCAGT AAATTTTATT ACAACAGTAA TTAATATGCG 
             TCTTCTATTT TAGGAGCAGT AAATTTTATT ACAACAGTAA TTAATATACG 
             TCTTCTATTT TAGGAGCAGT AAATTTTATT ACAACAGTAA TTAATATACG 
             TCTTCTATTT TAGGAGCAGT AAATTTTATT ACAACAGTAA TTAATATACG 
             TCTTCTATTT TAGGAGCAGT AAATTTTATT ACAACAGTAA TTAATATACG 
             TCTTCTATTT TAGGAGCAGT AAATTTTATT ACAACAGTAA TTAATATACG 
             TCTTCTATTT TAGGAGCAGT AAATTTTATT ACAACAGTAA TTAATATACG 
             TCTTCTATTT TAGGAGCAGT AAATTTTATT ACAACAGTAA TTAATATACG 
             TCTTCTATTT TAGGAGCAGT AAATTTTATT ACAACAGTAA TTAATATACG 
             TCTTCTATTT TAGGAGCAGT AAATTTTATT ACAACAGTAA TTAATATACG 
             TCTTCTATTT TAGGGGCAGT AAATTTTATT ACAACAGTAA TTAATATACG 
             TCTTCTATTT TAGGAGCAGT AAATTTTATT ACAACAGTAA TTAATATACG 
             TCTTCTATTT TAGGGGCAGT AAATTTTATT ACAACAGTAA TTAATATACG 
             TCTTCTATTT TAGGGGCAGT AAATTTTATT ACAACAGTAA TTAATATACG 
             TCTTCTATTT TAGGAGCAGT AAATTTTATT ACAACAGTAA TTAATATACG 
             TCTTCTATTT TAGGAGCAGT AAATTTTATT ACAACAGTAA TTAATATACG 
             TCTTCTATTT TAGGAGCAGT AAATTTTATT ACAACAGTAA TTAATATGCG 
             TCTTCTATTT TAGGAGCAGT AAATTTTATT ACAACAGTAA TTAATATACG 
             TCTTCTATTT TAGGAGCAGT AAATTTTATT ACAACAGTAA TTAATATACG 
             TCTTCTATTT TAGGAGCAGT AAATTTTATT ACAACAGTAA TTAATATACG 
             TCTTCTATTT TAGGAGCAGT AAATTTTATT ACAACAGTAA TTAATATACG 
             TCTTCTATTT TAGGAGCAGT AAATTTTATT ACAACAGTAA TTAATATACG 
             TCTTCTATTT TAGGAGCAGT AAACTTTATT ACAACAGTAA TTAATATACG 
             TCTTCTATTT TAGGAGCAGT AAATTTTATT ACAACAGTAA TTAATATACG 
             TCTTCTATTT TAGGAGCAGT AAATTTTATT ACAACAGTAA TTAATATACG 
             TCTTCTATTT TAGGAGCAGT AAATTTTATT ACAACAGTAA TTAATATACG 
             TCTTCTATTT TAGGAGCAGT AAATTTTATT ACAACAGTAA TTAATATACG 
             TCTTCTATTT TAGGAGCAGT AAATTTTATT ACAACAGTAA TTAATATACG 
             TCTTCTATTT TAGGAGCAGT AAATTTTATT ACAACAGTAA TTAATATACG 
             TCTTCTATTT TAGGAGCAGT AAATTTTATT ACAACAGTAA TTAATATACG 
             TCTTCTATTT TAGGAGCAGT AAATTTTATT ACAACAGTAA TTAATATACG 
             TCTTCTATTT TAGGAGCAGT AAATTTTATT ACAACAGTAA TTAATATACG 
             TCTTCTATTT TAGGAGCAGT AAATTTTATT ACAACAGTAA TTAATATACG 
             TCTTCTATTT TAGGAGCAGT AAATTTTATT ACAACAGTAA TTAATATACG 
             TCTTCTATTT TAGGAGCAGT AAATTTTATT ACAACAGTAA TTAATATACG 
             TCTTCTATTT TAGGAGCAGT AAATTTTATT ACAACAGTAA TTAATATACG 
             TCTTCTATTT TAGGAGCAGT AAATTTTATT ACAACAGTAA TTAATATACG 
             TCTTCTATTT TAGGAGCAGT AAATTTTATT ACAACAGTAA TTAATATGCG 
             TCTTCTATTT TAGGAGCAGT AAATTTTATT ACAACAGTAA TTAATATGCG 
             TCTTCTATTT TAGGAGCAGT AAATTTTATT ACAACAGTAA TTAATATGCG 
             TCTTCTATTT TAGGAGCAGT AAATTTTATT ACAACAGTAA TTAATATGCG 
             TCTTCTATTT TAGGAGCAGT AAATTTTATT ACAACAGTAA TTAATATGCG 
             TCTTCTATTT TAGGAGCAGT AAATTTTATT ACAACAGTAA TTAATATGCG 
             TCTTCTATTT TAGGAGCAGT AAATTTTATT ACAACAGTAA TTAATATGCG 
             TCTTCTATTT TAGGAGCAGT AAATTTTATT ACAACAGTAA TTAATATGCG 
             TCTTCTATTT TAGGAGCAGT AAATTTTATT ACAACAGTAA TTAATATGCG 
             TCTTCTATTT TAGGAGCAGT AAATTTTATT ACAACAGTAA TTAATATGCG 
             TCTTCTATTT TAGGAGCAGT AAATTTTATT ACAACAGTAA TTAATATGCG 
             TCTTCTATTT TAGGAGCAGT AAATTTTATT ACAACAGTAA TTAATATGCG 
             TCTTCTATTT TAGGAGCAGT AAATTTTATT ACAACAGTAA TTAATATGCG 
             TCTTCTATTT TAGGAGCAGT AAATTTTATT ACAACAGTAA TTAATATGCG 
             TCTTCTATTC TAGGAGCAGT AAATTTTATT ACAACAGTAA TTAATATACG 
             TCTTCTATTT TAGGAGCAGT AAATTTTATT ACAACAGTAA TTAATATACG 
             TCTTCTATTT TAGGAGCAGT AAATTTTATT ACAACAGTAA TTAATATACG 
             TCTTCTATTT TAGGAGCAGT AAATTTTATT ACAACAGTAA TTAATATACG 
             TCTTCTATTT TAGGAGCAGT AAATTTTATT ACAACAGTAA TTAATATACG 
             TCTTCTATTT TAGGAGCAGT AAATTTTATT ACAACAGTAA TTAATATACG 
             TCTTCTATTT TAGGAGCAGT AAATTTTATT ACAACAGTAA TTAATATACG 
             TCTTCTATTT TAGGAGCAGT AAATTTTATT ACAACAGTAA TTAATATACG 
             TCTTCTATTT TAGGAGCAGT AAATTTTATT ACAACAGTAA TTAATATACG 
             TCTTCTATTT TAGGAGCAGT AAATTTTATT ACAACAGTAA TTAATATACG 
             TCTTCTATTT TAGGAGCAGT AAATTTTATT ACAACAGTAA TTAATATACG 
             TCTTCTATTT TAGGAGCAGT AAATTTTATT ACAACAGTAA TTAATATACG 
             TCTTCTATTT TAGGAGCAGT AAATTTTATT ACAACAGTAA TTAATATACG 
             TCTTCTATTT TAGGAGCAGT AAATTTTATT ACAACAGTAA TTAATATACG 
             TCTTCTATTT TAGGAGCAGT AAATTTTATT ACAACAGTAA TTAATATACG 
             TCTTCTATTT TAGGAGCAGT AAATTTTATT ACAACAGTAA TTAATATACG 
             TCTTCTATTT TAGGAGCAGT AAATTTTATT ACAACAGTAA TTAATATACG 
             TCTTCTATTT TAGGAGCAGT AAATTTTATT ACAACAGTAA TTAATATACG 
             TCTTCTATTT TAGGAGCAGT AAATTTTATT ACAACAGTAA TTAATATACG 
             TCTTCTATTT TAGGAGCAGT AAATTTTATT ACAACAGTAA TTAATATACG 
             TCTTCTATTT TAGGAGCAGT AAATTTTATT ACAACAGTAA TTAATATACG 
             TCTTCTATTT TAGGAGCAGT AAATTTTATT ACAACAGTAA TTAATATACG 
             TCTTCTATTT TAGGAGCAGT AAATTTTATT ACAACAGTAA TTAATATACG 
             TCTTCTATTT TAGGAGCAGT AAATTTTATT ACAACAGTAA TTAATATACG 
             TCTTCTATTT TAGGAGCAGT AAATTTTATT ACAACAGTAA TTAATATACG 
             TCTTCTATCT TAGGAGCAGT AAATTTTATT ACAACAGTAA TTAATATACG 
             TCTTCTATTT TAGGAGCAGT AAATTTTATT ACAACAGTAA TTAATATACG 
             TCTTCTATTT TAGGAGCAGT AAATTTTATT ACAACAGTAA TTAATATACG 
             TCTTCTATTT TAGGAGCAGT AAATTTTATT ACAACAGTAA TTAATATACG 
             TCTTCTATTT TAGGAGCAGT AAATTTTATT ACAACAGTAA TTAATATACG 
             TCTTCTATTT TAGGAGCAGT AAATTTTATT ACAACAGTAA TTAATATACG 
             TCTTCTATTT TAGGAGCAGT AAATTTTATT ACAACAGTAA TTAATATACG 
             TCTTCTATTT TAGGAGCAGT AAATTTTATT ACAACAGTAA TTAATATACG 
             TCTTCTATTT TAGGAGCAGT AAATTTTATT ACAACAGTAA TTAATATACG 
             TCTTCTATTT TAGGAGCAGT AAATTTTATT ACAACAGTAA TTAATATACG 
             TCTTCTATTT TAGGAGCAGT AAATTTTATT ACAACAGTAA TTAATATACG 
             TCTTCTATTT TAGGAGCAGT AAATTTTATT ACAACAGTAA TTAATATACG 
             TCTTCTATTT TAGGAGCAGT AAATTTTATT ACAACAGTAA TTAATATACG 
             TCTTCTATTT TAGGAGCAGT AAATTTTATT ACAACAGTAA TTAATATACG 
             TCTTCTATTT TAGGAGCAGT AAATTTTATT ACAACAGTAA TTAATATACG 
             TCTTCTATTT TAGGAGCAGT AAATTTTATT ACAACAGTAA TTAATATACG 
             TCTTCTATTT TAGGAGCAGT AAATTTTATT ACAACAGTAA TTAATATACG 
             TCTTCTATTT TAGGAGCAGT AAATTTTATT ACAACAGTAA TTAATATACG 
             TCTTCTATTT TAGGAGCAGT AAATTTTATT ACAACAGTAA TTAATATACG 
             TCTTCTATTT TAGGAGCAGT AAATTTTATT ACAACAGTAA TTAATATACG 
             TCTTCTATTT TAGGAGCAGT AAATTTTATT ACAACAGTAA TTAATATACG 
             TCTTCTATTT TAGGAGCAGT AAATTTTATT ACAACAGTAA TTAATATACG 
             TCTTCTATTT TAGGAGCAGT AAATTTTATT ACAACAGTAA TTAATATACG 
             TCGTCAATTT TAGGAGCAGT AAATTTTATT ACAACAGTAA TTAATATACG 
             TCATCAATTT TAGGAGCAGT AAATTTTATT ACAACAGTAA TTAATATACG 
             TCATCAATTT TAGGAGCAGT AAATTTTATT ACAACAGTAA TTAATATACG 
             TCATCAATTT TAGGAGCAGT AAATTTTATT ACAACAGTAA TTAATATACG 
             TCATCAATTT TAGGAGCAGT AAATTTTATT ACAACAGTAA TTAATATACG 
             TCATCAATTT TAGGAGCAGT AAATTTTATT ACAACAGTAA TTAATATACG 
             TCATCAATTT TAGGAGCAGT AAATTTTATT ACAACAGTAA TTAATATACG 
             TCATCAATTT TAGGAGCAGT AAATTTTATT ACAACAGTAA TTAATATACG 
             TCATCAATTT TAGGAGCAGT AAATTTTATT ACAACAGTAA TTAATATACG 
             TCATCAATTT TAGGAGCAGT AAATTTTATT ACAACAGTAA TTAATATACG 
             TCATCAATTT TAGGAGCAGT AAATTTTATT ACAACAGTAA TTAATATACG 
             TCATCAATTT TAGGAGCAGT AAATTTTATT ACAACAGTAA TTAATATACG 
             TCATCAATTT TAGGAGCAGT AAATTTTATT ACAACAGTAA TTAATATACG 
             TCATCAATTT TAGGAGCAGT AAATTTTATT ACAACAGTAA TTAATATACG 
             TCATCAATTT TAGGAGCAGT AAATTTTATT ACAACAGTAA TTAATATACG 

             ATCATCTGGA ATTACTCTTG ACCGAATACC ATTATTTGTT TGATCAGTTG 
             GTCATCTGGA ATTACTCTTG ACCGAATGCC ATTATTTGTT TGATCAGTTG 
             ATCATCTGGG ATTACTCTTG ACCGAATACC ATTATTTGTT TGATCAGTTG 
             ATCATCTGGA ATTACTCTTG ACCGAATACC ATTATTTGTT TGATCAGTTG 
             ATCATCTGGA ATTACTCTTG ACCGAATACC ATTATTTGTT TGATCAGTTG 
             ATCATCTGGA ATTACTCTTG ACCGAATACC ATTATTTGTT TGATCAGTTG 
             ATCATCTGGA ATTACTCTTG ACCGAATACC ATTATTTGTT TGATCAGTTG 
             ATCATCTGGA ATTACTCTTG ACCGAATACC ATTATTTGTT TGATCAGTTG 
             ATCATCTGGA ATTACTCTTG ACCGAATACC ATTATTTGTT TGATCAGTTG 
             ATCATCTGGA ATTACTCTTG ACCGAATACC ATTATTTGTT TGATCAGTTG 
             ATCATCTGGA ATTACTCTTG ACCGAATACC ATTATTTGTT TGATCAGTTG 
             ATCATCTGGA ATTACTCTTG ACCGAATACC ATTATTTGTT TGATCAGTTG 
             ATCATCTGGA ATTACTCTTG ACCGAATACC ATTATTTGTT TGATCAGTTG 
             ATCATCTGGA ATTACTCTTG ACCGAATACC ATTATTTGTT TGATCAGTTG 
             ATCATCTGGA ATTACTCTTG ACCGAATACC ATTATTTGTT TGATCAGTTG 
             ATCATCTGGA ATTACTCTTG ACCGAATACC ATTATTTGTT TGATCAGTTG 
             ATCATCTGGA ATTACTCTTG ACCGAATACC ATTATTTGTT TGATCAGTTG 
             ATCATCTGGA ATTACTCTTG ACCGAATACC ATTATTTGTT TGATCAGTTG 
             ATCATCTGGA ATTACTCTTG ACCGAATACC ATTATTTGTT TGATCAGTTG 
             ATCATCTGGA ATTACTCTTG ACCGAATACC ATTATTTGTT TGATCAGTTG 
             ATCATCTGGA ATTACTCTTG ACCGAATGCC ATTATTTGTT TGATCAGTTG 
             ATCATCTGGA ATTACTCTTG ACCGAATACC ATTATTTGTT TGATCAGTTG 
             ATCATCTGGG ATTACTCTTG ACCGAATACC ATTATTTGTT TGATCAGTTG 
             ATCATCTGGA ATTACTCTTG ACCGAATACC ATTATTTGTT TGATCAGTTG 
             ATCATCTGGA ATTACTCTTG ACCGAATACC ATTATTTGTT TGATCAGTTG 
             ATCATCTGGA ATTACTCTTG ACCGGATACC ATTATTTGTT TGATCAGTTG 
             ATCATCTGGA ATTACTCTTG ACCGAATACC ATTATTTGTT TGATCAGTTG 
             ATCATCTGGA ATTACTCTTG ACCGAATACC ATTATTTGTT TGATCAGTTG 
             ATCATCTGGA ATTACTCTTG ACCGAATACC ATTATTTGTT TGATCAGTTG 
             ATCATCTGGA ATTACTCTTG ACCGAATACC ATTATTTGTT TGATCAGTTG 
             ATCATCTGGA ATTACTCTTG ACCGAATACC ATTATTTGTT TGATCAGTTG 
             ATCATCTGGA ATTACTCTTG ACCGAATACC ATTATTTGTT TGATCAGTTG 
             ATCATCTGGA ATTACTCTTG ACCGAATACC ATTATTTGTT TGATCAGTTG 
             ATCATCTGGA ATTACTCTTG ACCGAATACC ATTATTTGTT TGATCAGTTG 
             ATCATCTGGA ATTACTCTTG ACCGAATACC ATTATTTGTT TGATCAGTTG 
             GTCATCTGGA ATTACTCTTG ACCGAATACC ATTATTTGTT TGATCAGTTG 
             ATCATCTGGA ATTACTCTTG ACCGAATACC ATTATTTGTT TGATCAGTTG 
             ATCATCTGGG ATTACTCTTG ACCGAATACC ATTATTTGTT TGATCAGTTG 
             ATCATCTGGA ATTACTCTTG ACCGAATACC ATTATTTGTT TGATCAGTTG 
             ATCATCTGGA ATTACTCTTG ACCGAATACC ATTATTTGTT TGATCAGTTG 
             ATCATCTGGA ATTACTCTTG ACCGAATACC ATTATTTGTT TGATCAGTTG 
             ATCATCTGGA ATTACTCTTG ACCGAATACC ATTATTTGTT TGGTCAGTTG 
             ATCATCTGGA ATTACTCTTG ACCGAATACC ATTATTTGTT TGATCAGTTG 
             ATCATCTGGA ATTACTCTTG ACCGAATACC ATTATTTGTT TGATCAGTTG 
             ATCATCTGGA ATTACTCTTG ACCGAATACC ATTATTTGTT TGATCAGTTG 
             ATCATCTGGA ATTACTCTTG ACCGAATACC ATTATTTGTT TGATCAGTTG 
             ATCATCTGGA ATTACTCTTG ACCGAATACC ATTATTTGTT TGATCAGTTG 
             ATCATCTGGA ATTACTCTTG ACCGAATACC ATTATTTGTT TGATCAGTTG 
             ATCATCTGGA ATTACTCTTG ACCGAATACC ATTATTTGTT TGATCAGTTG 
             ATCATCTGGA ATTACTCTTG ACCGAATACC ATTATTTGTT TGATCAGTTG 
             ATCATCTGGA ATTACTCTTG ACCGAATACC ATTATTTGTT TGATCAGTTG 
             ATCATCTGGA ATTACTCTTG ACCGAATACC ATTATTTGTT TGATCAGTTG 
             ATCATCTGGA ATTACTCTTG ACCGAATACC ATTATTTGTT TGATCAGTTG 
             ATCATCTGGA ATTACTCTTG ACCGAATACC ATTATTTGTT TGATCAGTTG 
             ATCATCTGGA ATTACTCTTG ACCGAATACC ATTATTTGTT TGATCAGTTG 
             ATCATCTGGA ATTACTCTTG ACCGAATACC ATTATTTGTT TGATCAGTTG 
             ATCATCTGGA ATTACTCTTG ACCGAATACC ATTATTTGTT TGATCAGTTG 
             ATCATCTGGA ATTACTCTTG ACCGAATACC ATTATTTGTT TGATCAGTTG 
             ATCATCTGGA ATTACTCTTG ACCGAATACC ATTATTTGTT TGATCAGTTG 
             ATCATCTGGA ATTACTCTTG ACCGAATACC ATTATTTGTT TGATCAGTTG 
             ATCATCTGGG ATTACTCTTG ACCGAATACC ATTATTTGTT TGGTCAGTTG 
             ATCATCTGGA ATTACTCTTG ACCGAATACC ATTATTTGTT TGATCAGTTG 
             ATCATCTGGA ATTACTCTTG ACCGAATACC ATTATTTGTT TGATCAGTTG 
             ATCATCTGGA ATTACTCTTG ACCGAATACC ATTATTTGTT TGATCAGTTG 
             ATCATCTGGA ATTACTCTTG ACCGAATACC TTTATTTGTT TGATCAGTTG 
             ATCATCTGGA ATTACTCTTG ACCGAATACC ATTATTTGTT TGATCAGTTG 
             ATCATCTGGA ATTACTCTTG ACCGAATACC ATTATTTGTT TGATCAGTTG 
             ATCATCTGGA ATTACTCTTG ACCGAATACC ATTATTTGTT TGATCAGTTG 
             ATCATCTGGA ATTACTCTTG ACCGAATACC ATTATTTGTC TGATCAGTTG 
             ATCATCTGGA ATTACTCTTG ACCGAATACC ATTATTTGTT TGATCAGTTG 
             ATCATCTGGA ATTACTCTTG ACCGAATACC ATTATTTGTT TGATCAGTTG 
             ATCGTCTGGA ATTACTCTTG ACCGAATACC ATTATTTGTT TGATCAGTTG 
             ATCATCTGGA ATTACTCTTG ACCGAATACC ATTATTTGTT TGATCAGTTG 
             ATCATCTGGA ATTACTCTTG ACCGAATACC ATTATTTGTT TGATCAGTTG 
             ATCATCTGGA ATTACTCTTG ACCGAATACC ATTATTTGTT TGATCAGTTG 
             ATCATCTGGA ATTACTCTTG ACCGAATACC ATTATTTGTT TGATCAGTTG 
             ATCATCTGGA ATTACTCTTG ACCGAATGCC ATTATTTGTT TGATCAGTTG 
             ATCATCTGGA ATTACTCTTG ACCGAATACC ATTATTTGTT TGATCAGTTG 
             ATCATCTGGA ATTACTCTTG ACCGAATACC ATTATTTGTT TGATCAGTTG 
             ATCATCTGGA ATTACTCTTG ACCGAATACC ATTATTTGTT TGATCAGTTG 
             ATCATCTGGA ATTACTCTTG ACCGAATACC ATTATTTGTT TGATCAGTTG 
             ATCATCTGGA ATTACTCTTG ACCGAATACC ATTATTTGTT TGATCAGTTG 
             ATCATCTGGA ATTACTCTTG ACCGAATGCC ATTATTTGTT TGATCAGTTG 
             ATCATCTGGG ATTACTCTTG ACCGAATGCC ATTATTTGTT TGATCAGTTG 
             ATCATCTGGG ATTACTCTTG ACCGAATACC ATTATTTGTT TGATCAGTTG 
             ATCATCTGGA ATTACTCTTG ACCGAATACC ATTATTTGTT TGATCAGTTG 
             ATCATCTGGA ATTACTCTTG ACCGAATACC ATTATTTGTT TGATCAGTTG 
             ATCGTCTGGA ATTACTCTTG ACCGGATGCC ATTATTTGTC TGATCAGTTG 
             ATCGTCTGGA ATTACTCTTG ACCGAATGCC ATTATTTGTC TGATCAGTTG 
             ATCGTCTGGA ATTACTCTTG ACCGAATGCC ATTATTTGTC TGATCAGTTG 
             ATCGTCTGGA ATTACTCTTG ACCGGATGCC ATTATTTGTC TGATCAGTTG 
             ATCATCTGGA ATTACTCTTG ACCGAATGCC ATTATTTGTC TGATCAGTTG 
             ATCGTCTGGA ATTACTCTTG ACCGGATGCC ATTATTTGTC TGATCAGTTG 
             ATCATCTGGA ATTACTCTTG ACCGGATGCC ATTATTTGTC TGATCAGTTG 
             ATCGTCTGGA ATTACTCTTG ACCGGATGCC ATTATTTGTC TGATCAGTTG 
             ATCGTCTGGA ATTACTCTTG ACCGAATGCC ATTATTTGTC TGATCAGTTG 
             ATCGTCTGGA ATTACTCTTG ACCGAATGCC ATTATTTGTC TGATCAGTTG 
             ATCATCTGGA ATTACTCTAG ATCGAATACC ATTATTTGTT TGATCAGTAG 
             ATCATCTGGA ATTACTCTAG ATCGAATACC ATTATTTGTT TGATCAGTAG 
             ATCATCTGGA ATTACTTTAG ATCGAATACC ATTATTTGTT TGATCAGTAG 
             ATCATCTGGA ATTACTTTAG ATCGAATACC ATTATTTGTT TGATCAGTAG 
             ATCATCTGGA ATTACTCTAG ATCGAATACC ATTATTTGTT TGATCAGTAG 
             ATCATCTGGA ATTACTTTAG ATCGAATACC ATTATTTGTT TGATCAGTAG 
             ATCATCTGGA ATTACTCTAG ATCGAATACC ATTATTTGTT TGATCGGTAG 
             ATCATCTGGA ATTACTCTAG ATCGAATACC ATTATTTGTT TGATCAGTAG 
             ATCATCTGGG ATTACCCTTG ATCGAATACC ATTATTTGTT TGATCAGTAG 
             ATCATCTGGG ATTACTCTTG ATCGAATGCC GTTATTTGTT TGATCAGTAG 
             ATCATCTGGG ATTACCCTTG ATCGAATACC ATTATTTGTT TGATCAGTAG 
             ATCATCTGGG ATTACCCTTG ATCGAATACC ATTATTTGTT TGATCAGTAG 
             ATCATCTGGG ATTACCCTTG ATCGAATACC ATTATTTGTT TGATCAGTAG 
             ATCATCTGGG ATTACCCTTG ATCGAATACC ATTATTTGTT TGATCAGTAG 
             ATCATCTGGG ATTACCCTTG ATCGAATACC ATTATTTGTT TGATCAGTAG 
             ATCATCTGGG ATTACTCTTG ATCGAATACC GTTATTTGTT TGATCAGTAG 
             ATCATCTGGG ATTACCCTTG ATCGAATACC ATTATTTGTT TGATCAGTAG 
             ATCATCTGGG ATTACCCTTG ATCGAATACC ATTATTTGTT TGATCAGTAG 
             ATCATCTGGG ATTACCCTTG ATCGAATACC ATTATTTGTT TGATCAGTAG 
             ATCATCTGGG ATTACCCTTG ATCGAATACC ATTATTTGTT TGATCAGTAG 
             ATCATCTGGG ATTACCCTTG ATCGAATACC ATTATTTGTT TGATCAGTAG 
             ATCATCTGGG ATTACCCTTG ATCGAATACC ATTATTTGTT TGATCAGTAG 
             ATCATCTGGG ATTACTCTTG ATCGAATACC ATTATTTGTT TGATCAGTAG 
             ATCATCTGGG ATTACTCTTG ATCGAATACC ATTATTTGTT TGATCAGTAG 
             ATCATCTGGG ATTACTCTTG ATCGAATGCC ATTATTTGTT TGATCAGTAG 
             ATCATCTGGG ATTACTCTTG ATCGAATACC ATTATTTGTT TGATCAGTAG 
             ATCATCTGGG ATTACTCTTG ATCGAATACC ATTATTTGTT TGATCAGTAG 
             ATCATCTGGG ATTACTCTTG ATCGAATACC ATTATTTGTT TGATCAGTAG 
             ATCATCTGGG ATTACTCTTG ATCGAATACC ATTATTTGTT TGATCAGTAG 
             ATCATCTGGG ATTACTCTTG ATCGAATACC ATTATTTGTT TGATCAGTAG 
             ATCATCTGGG ATTACTCTTG ATCGAATACC ATTATTTGTT TGATCAGTAG 
             ATCATCTGGG ATTACTCTTG ATCGAATACC ATTATTTGTT TGATCAGTAG 
             ATCATCTGGG ATTACTCTTG ATCGAATACC ATTATTTGTT TGATCAGTAG 
             ATCATCTGGG ATTACTCTTG ATCGAATACC ATTATTTGTT TGATCAGTAG 
             ATCATCTGGG ATTACTCTTG ATCGAATACC ATTATTTGTT TGATCAGTAG 
             ATCATCTGGG ATTACTCTTG ATCGAATACC ATTATTTGTT TGATCAGTAG 
             ATCATCTGGA ATTACTCTTG ATCGAATACC ATTATTTGTT TGATCAGTAG 
             ATCATCTGGA ATTACTCTTG ATCGAATACC ATTATTTGTC TGATCAGTAG 
             ATCATCTGGT ATTACTCTTG ATCGAATACC ATTATTTGTC TGATCAGTAG 
             ATCATCTGGA ATTACTCTTG ATCGAATACC ATTATTTGTC TGATCAGTAG 
             ATCATCTGGG ATTACTCTTG ATCGAATACC GTTATTTGTC TGATCAGTAG 
             ATCATCTGGA ATTACTCTTG ATCGAATACC ATTATTTGTC TGATCAGTAG 
             ATCATCTGGA ATTACTCTTG ATCGAATACC ATTATTTGTC TGATCAGTAG 
             ATCATCTGGA ATTACTCTTG ATCGAATACC ATTATTTGTC TGATCAGTAG 
             ATCATCTGGA ATTACTCTTG ATCGAATACC ATTATTTGTC TGATCAGTAG 
             ATCATCTGGT ATTACTCTTG ATCGAATACC ATTATTTGTC TGATCAGTAG 
             ATCATCTGGA ATTACTCTTG ATCGAATACC ATTATTTGTC TGATCAGTAG 
             ATCATCTGGA ATTACTCTTG ATCGAATACC ATTATTTGTC TGATCAGTAG 
             ATCATCTGGA ATTACTCTTG ATCGAATACC ATTATTTGTC TGATCAGTAG 
             ATCATCTGGA ATTACTCTTG ATCGAATACC ATTATTTGTC TGATCAGTAG 
             ATCATCTGGA ATTACTCTTG ATCGAATACC ATTATTTGTC TGATCAGTAG 
             ATCATCTGGA ATTACTCTTG ATCGAATACC ATTATTTGTC TGATCAGTAG 
             ATCATCTGGA ATTACTCTTG ATCGAATACC ATTATTTGTC TGATCAGTAG 
             ATCATCTGGA ATTACTCTTG ATCGAATACC ATTATTTGTC TGATCAGTAG 
             ATCATCTGGA ATTACTCTTG ATCGAATACC ATTATTTGTC TGATCAGTAG 
             ATCATCTGGA ATTACTCTTG ATCGAATACC ATTATTTGTC TGATCAGTAG 
             ATCATCTGGA ATTACTCTTG ATCGAATACC ATTATTTGTC TGATCAGTAG 
             ATCATCTGGA ATTACTCTTG ATCGAATACC ATTATTTGTC TGATCAGTAG 
             ATCATCTGGA ATTACTCTTG ATCGAATACC ATTATTTGTC TGATCAGTAG 
             ATCATCTGGA ATTACTCTTG ATCGAATACC ATTATTTGTC TGATCAGTAG 
             ATCATCTGGA ATTACTCTTG ATCGAATACC ATTATTTGTC TGATCAGTAG 
             ATCATCTGGA ATTACTCTTG ATCGAATACC ATTATTTGTC TGATCAGTAG 
             ATCATCTGGA ATTACTCTTG ATCGAATACC ATTATTTGTC TGATCAGTAG 
             ATCATCTGGA ATTACTCTTG ATCGAATACC ATTATTTGTC TGATCAGTAG 
             ATCATCTGGA ATTACTCTTG ATCGAATACC ATTATTTGTC TGATCAGTAG 
             ATCATCTGGG ATTACTCTTG ATCGAATACC ATTATTCGTA TGATCAGTAG 
             ATCATCTGGG ATTACTCTTG ATCGAATGCC ATTATTCGTA TGATCAGTAG 
             ATCATCTGGA ATTACTCTTG ATCGAATGCC ATTATTCGTA TGATCAGTAG 
             ATCATCTGGA ATTACTCTTG ATCGAATGCC ATTATTCGTA TGATCAGTAG 
             ATCATCTGGA ATTACTCTTG ATCGAATACC ATTATTTGTC TGATCAGTAG 
             ATCTTCAGGA ATTACTCTTG ATCGAATACC TTTATTTGTT TGATCTGTAG 
             ATCTTCAGGA ATTACTCTTG ATCGAATACC TTTATTTGTT TGATCTGTAG 
             ATCTTCAGGA ATTACTCTTG ATCGAATACC TTTATTTGTT TGATCTGTAG 
             ATCTTCAGGA ATTACTCTTG ATCGAATACC TTTATTTGTT TGATCTGTAG 
             ATCTTCAGGA ATTACTCTTG ATCGAATACC TTTATTTGTT TGATCTGTAG 
             ATCTTCAGGA ATTACTCTTG ATCGAATACC TTTATTTGTT TGATCTGTAG 
             ATCTTCAGGA ATTACTCTTG ATCGAATACC TTTATTTGTT TGATCTGTAG 
             ATCTTCAGGA ATTACTCTTG ATCGAATACC TTTATTTGTT TGATCTGTAG 
             ATCTTCAGGA ATTACTCTTG ATCGAATACC TTTATTTGTT TGATCTGTAG 
             ATCTTCAGGA ATTACTCTTG ATCGAATACC TTTATTTGTT TGATCTGTAG 
             ATCTTCAGGA ATTACTCTTG ATCGAATACC TTTATTTGTT TGATCTGTAG 
             ATCTTCAGGA ATTACTCTTG ATCGAATACC CCTATTTGTT TGATCTGTAG 
             ATCTTCAGGA ATTACTCTTG ATCGAATACC TTTATTTGTT TGATCTGTAG 
             ATCTTCAGGA ATTACTCTTG ATCGAATACC TTTATTTGTT TGATCTGTAG 
             ATCTTCAGGA ATTACTCTTG ATCGAATACC TTTATTTGTT TGATCTGTAG 

             TAATTACTGC TGTTTTATTA CTTCTTTCAC TTCCAGTATT AGCTGGAGCT 
             TAATTACTGC TGTTTTATTA CTTCTTTCAC TTCCAGTATT AGCTGGAGCT 
             TAATTACTGC TGTTTTATTA CTTCTTTCAC TTCCAGTATT AGCTGGAGCT 
             TAATTACTGC TGTTTTATTA CTTCTTTCAC TTCCAGTATT AGCTGGAGCT 
             TAATTACTGC TGTTTTATTA CTTCTTTCAC TTCCAGTATT AGCTGGAGCT 
             TAATTACTGC TGTTTTATTA CTTCTTTCAC TTCCAGTATT AGCTGGAGCT 
             TAATTACTGC TGTTTTATTA CTTCTTTCAC TTCCAGTATT AGCTGGGGCT 
             TAATTACTGC TGTTTTATTA CTTCTTTCAC TTCCAGTATT AGCTGGAGCT 
             TAATTACTGC TGTTTTATTA CTTCTTTCAC TTCCAGTATT AGCTGGAGCT 
             TAATTACTGC TGTTTTATTA CTTCTTTCAC TTCCAGTATT AGCTGGAGCT 
             TAATTACTGC TGTTTTATTA CTTCTTTCAC TTCCAGTATT AGCTGGAGCT 
             TAATTACTGC TGTTTTATTA CTTCTTTCAC TTCCAGTATT AGCTGGAGCT 
             TAATTACTGC TGTTTTATTA CTTCTTTCAC TTCCAGTATT AGCTGGGGCT 
             TAATTACTGC TGTTTTATTA CTTCTTTCAC TTCCAGTATT AGCTGGAGCT 
             TAATTACTGC TGTTTTATTA CTTCTTTCAC TTCCAGTATT AGCTGGAGCT 
             TAATTACTGC TGTTTTATTA CTTCTTTCAC TTCCAGTATT AGCTGGAGCT 
             TAATTACTGC TGTTTTATTA CTTCTTTCAC TTCCAGTATT AGCTGGAGCT 
             TAATTACTGC TGTTTTATTA CTTCTTTCAC TTCCGGTATT AGCTGGAGCT 
             TAATTACTGC TGTTTTATTA CTTCTTTCAC TTCCAGTATT AGCTGGAGCT 
             TAATTACTGC TGTTTTATTA CTTCTTTCAC TTCCAGTATT AGCTGGAGCT 
             TAATTACTGC TGTTTTATTA CTTCTTTCAC TTCCAGTATT AGCTGGAGCT 
             TAATTACTGC TGTTTTATTA CTTCTTTCAC TTCCAGTATT AGCTGGAGCT 
             TAATTACTGC TGTTTTATTA CTTCTTTCAC TTCCAGTATT AGCTGGAGCT 
             TAATTACTGC TGTTTTATTA CTTCTTTCAC TTCCAGTATT AGCTGGAGCT 
             TAATTACTGC TGTTTTATTA CTTCTTTCAC TTCCAGTATT AGCTGGAGCT 
             TAATTACTGC TGTTTTATTA CTTCTTTCAC TTCCAGTATT AGCTGGAGCT 
             TAATTACTGC TGTTTTATTA CTTCTTTCAC TTCCAGTATT AGCTGGAGCT 
             TAATTACTGC TGTTTTATTA CTTCTTTCAC TTCCAGTATT AGCTGGAGCT 
             TAATTACTGC TGTTTTATTA CTTCTTTCAC TTCCAGTATT AGCTGGAGCT 
             TAATTACTGC TGTTTTATTA CTTCTTTCAC TTCCAGTATT AGCTGGAGCT 
             TAATTACTGC TGTTTTATTA CTTCTTTCAC TTCCAGTATT AGCTGGAGCT 
             TAATTACTGC TGTTTTATTA CTTCTTTCAC TTCCAGTATT AGCTGGAGCT 
             TAATTACTGC TGTTTTATTA CTTCTTTCAC TTCCAGTATT AGCTGGAGCT 
             TAATTACTGC TGTTTTATTA CTTCTTTCAC TTCCAGTATT AGCTGGAGCT 
             TAATTACTGC TGTTTTATTA CTTCTTTCAC TTCCAGTATT AGCTGGGGCT 
             TAATTACTGC TGTTTTATTA CTTCTTTCAC TTCCAGTATT AGCTGGAGCT 
             TAATTACTGC TGTTTTATTA CTTCTTTCAC TTCCAGTATT AGCTGGAGCT 
             TAATTACTGC TGTTTTATTA CTTCTTTCAC TTCCAGTATT AGCTGGAGCT 
             TAATTACTGC TGTTTTATTA CTTCTTTCAC TTCCAGTATT AGCTGGAGCT 
             TAATTACTGC TGTTTTATTA CTTCTTTCAC TTCCAGTATT AGCTGGGGCT 
             TAATTACTGC TGTTTTATTA CTTCTTTCAC TTCCAGTATT AGCTGGAGCT 
             TAATTACTGC TGTTTTATTA CTTCTTTCAC TTCCAGTATT AGCTGGAGCT 
             TAATTACTGC TGTTTTATTA CTTCTTTCAC TTCCAGTATT AGCTGGAGCT 
             TAATTACTGC TGTTTTATTA CTTCTTTCAC TTCCAGTATT AGCTGGAGCT 
             TAATTACTGC TGTTTTATTA CTTCTTTCAC TTCCGGTATT AGCTGGAGCT 
             TAATTACTGC TGTTTTATTA CTTCTTTCAC TTCCAGTATT AGCTGGAGCT 
             TAATTACTGC TGTTTTATTA CTTCTTTCAC TTCCAGTATT AGCTGGAGCT 
             TAATTACTGC TGTTTTATTA CTTCTTTCAC TTCCAGTATT AGCTGGAGCT 
             TAATTACTGC TGTTTTATTA CTTCTTTCAC TTCCAGTATT AGCTGGAGCT 
             TAATTACTGC TGTTTTATTA CTTCTTTCAC TTCCAGTATT AGCTGGAGCT 
             TAATTACTGC TGTTTTATTA CTTCTTTCAC TTCCAGTATT AGCTGGAGCT 
             TAATTACTGC TGTTTTATTA CTTCTTTCAC TTCCAGTATT AGCTGGAGCT 
             TAATTACTGC TGTTTTATTA CTTCTTTCAC TTCCAGTATT AGCTGGAGCT 
             TAATTACTGC TGTTTTATTA CTTCTTTCAC TTCCAGTATT AGCTGGAGCT 
             TAATTACTGC TGTTTTATTA CTTCTTTCAC TTCCAGTATT AGCTGGAGCT 
             TAATTACTGC TGTTTTATTA CTTCTTTCAC TTCCAGTATT AGCTGGAGCT 
             TAATTACTGC TGTTTTATTA CTTCTTTCAC TTCCAGTATT AGCTGGAGCT 
             TAATTACTGC TGTTTTATTA CTTCTTTCAC TTCCGGTATT AGCTGGAGCT 
             TAATTACTGC TGTTTTATTA CTTCTTTCAC TTCCAGTATT AGCTGGAGCT 
             TAATTACTGC TGTTTTATTA CTTCTTTCAC TTCCAGTATT AGCTGGAGCT 
             TAATTACTGC TGTTTTATTA CTTCTTTCAC TTCCAGTATT AGCTGGAGCT 
             TAATTACTGC TGTTTTATTA CTTCTTTCAC TTCCAGTATT AGCCGGAGCT 
             TAATTACTGC TGTTTTATTA CTTCTTTCAC TTCCAGTATT AGCTGGAGCT 
             TAATTACTGC TGTTTTATTA CTTCTTTCAC TTCCGGTATT AGCTGGGGCT 
             TAATTACTGC TGTTTTATTA CTTCTTTCAC TTCCGGTATT AGCTGGAGCT 
             TAATTACTGC TGTTTTATTA CTTCTTTCAC TTCCGGTATT AGCTGGGGCT 
             TAATTACTGC TGTTTTATTA CTTCTTTCAC TTCCAGTATT AGCTGGGGCT 
             TAATTACTGC TGTTTTATTA CTTCTTTCAC TTCCAGTATT AGCTGGAGCT 
             TAATTACTGC TGTTTTATTA CTTCTTTCAC TTCCAGTATT AGCTGGAGCT 
             TAATTACTGC TGTTTTATTA CTTCTTTCAC TTCCAGTATT AGCTGGGGCT 
             TAATTACTGC TGTTTTATTA CTTCTTTCAC TTCCAGTATT AGCTGGAGCT 
             TAATTACTGC TGTTTTATTA CTTCTTTCAC TTCCAGTATT AGCTGGAGCT 
             TAATTACTGC TGTTTTATTA CTTCTTTCAC TTCCAGTATT AGCTGGAGCT 
             TAATTACTGC TGTTCTATTA CTTCTTTCAC TTCCAGTATT AGCTGGAGCT 
             TAATTACTGC TGTTTTATTA CTTCTTTCAC TTCCAGTATT AGCTGGAGCT 
             TAATTACTGC TGTTTTATTA CTTCTTTCAC TTCCAGTATT AGCTGGAGCT 
             TAATTACTGC TGTTTTATTA CTTCTTTCAC TTCCAGTATT AGCTGGAGCT 
             TAATTACTGC TGTTTTATTA CTTCTTTCAC TTCCAGTATT AGCTGGAGCT 
             TAATTACTGC TGTTTTATTA CTTCTTTCAC TTCCAGTATT AGCTGGAGCT 
             TAATTACTGC TGTTTTATTA CTTCTTTCAC TTCCAGTATT AGCTGGAGCT 
             TAATTACTGC TGTTTTATTA CTTCTTTCAC TTCCAGTATT AGCTGGAGCT 
             TAATTACTGC TGTTTTATTA CTTCTTTCGC TTCCAGTATT AGCTGGAGCT 
             TAATTACTGC TGTTTTATTA CTTCTTTCAC TTCCAGTATT AGCTGGAGCT 
             TAATTACTGC TGTTTTATTA CTTCTTTCAC TTCCAGTATT AGCTGGAGCT 
             TAATTACTGC TGTTTTATTA CTTCTTTCAC TTCCAGTATT AGCTGGAGCT 
             TAATTACTGC TGTTTTATTA CTTCTTTCAC TTCCAGTATT AGCTGGAGCT 
             TAATTACTGC TGTTTTATTA CTTCTTTCAC TTCCAGTATT AGCTGGAGCT 
             TAATTACTGC TGTTTTATTA CTTCTTTCAC TTCCAGTATT AGCTGGAGCT 
             TAATTACTGC TGTTTTATTA CTTCTTTCAC TTCCAGTATT AGCTGGAGCT 
             TAATTACTGC TGTTTTATTA CTTCTTTCAC TTCCAGTATT AGCTGGAGCT 
             TAATTACTGC TGTTTTATTA CTTCTTTCAC TTCCAGTATT AGCTGGAGCT 
             TAATTACTGC TGTTTTATTA CTTCTTTCAC TTCCAGTATT AGCTGGAGCT 
             TAATTACTGC TGTTTTATTA CTTCTTTCAC TTCCAGTATT AGCTGGAGCT 
             TAATTACTGC TGTTTTATTA CTTCTTTCAC TTCCAGTATT AGCTGGAGCT 
             TAATTACTGC TGTTTTATTA CTTCTTTCAC TTCCAGTATT AGCTGGAGCT 
             TAATTACTGC TGTTTTATTG CTTCTTTCAC TTCCAGTATT AGCTGGAGCT 
             TAATTACTGC TGTTTTATTA CTTCTTTCAC TTCCAGTATT AGCTGGAGCT 
             TTATTACTGC TGTTTTATTA CTGCTTTCTC TCCCAGTATT AGCTGGAGCT 
             TTATTACTGC TGTTCTATTA CTTCTTTCTC TCCCAGTATT AGCTGGAGCT 
             TTATTACTGC TGTTTTATTA CTGCTTTCTC TCCCAGTATT AGCTGGAGCT 
             TTATTACTGC TGTTTTATTA CTACTTTCTC TCCCAGTATT AGCTGGAGCT 
             TTATTACTGC TGTTCTATTA CTTCTTTCTC TCCCAGTATT AGCTGGAGCT 
             TTATTACTGC TGTTTTATTA CTGCTTTCTC TCCCAGTATT AGCTGGAGCT 
             TTATTACTGC TGTTTTATTA CTGCTTTCTC TCCCAGTATT AGCTGGAGCT 
             TTATTACTGC TGTTCTATTA CTTCTTTCTC TCCCAGTATT AGCTGGAGCT 
             TAATTACTGC TGTTCTATTA CTTCTTTCTC TTCCAGTATT AGCTGGAGCT 
             TAATTACTGC TGTTCTATTA CTTCTTTCTC TTCCAGTATT AGCTGGAGCT 
             TAATTACTGC TGTTCTATTA CTTCTTTCTC TTCCAGTATT AGCTGGAGCT 
             TAATTACTGC TGTTCTATTA CTTCTTTCTC TTCCAGTATT AGCTGGAGCT 
             TAATTACTGC TGTTCTATTA CTTCTTTCTC TTCCAGTATT AGCTGGGGCT 
             TAATTACTGC CGTTCTATTA CTTCTTTCTC TTCCAGTATT AGCTGGAGCT 
             TAATTACTGC TGTTCTATTA CTTCTTTCTC TTCCAGTATT AGCTGGAGCT 
             TAATTACTGC TGTTCTATTA CTTCTTTCTC TTCCAGTATT AGCTGGAGCT 
             TAATTACTGC CGTTCTATTA CTTCTTTCTC TTCCAGTATT AGCTGGAGCT 
             TAATTACTGC TGTTCTATTA CTTCTTTCTC TTCCAGTATT AGCTGGAGCT 
             TAATTACTGC TGTTCTATTA CTTCTTTCTC TTCCAGTATT AGCTGGAGCT 
             TAATTACTGC TGTTCTATTA CTTCTTTCTC TTCCAGTATT AGCTGGGGCT 
             TAATTACTGC TGTTCTATTA CTTCTTTCTC TTCCAGTATT AGCTGGGGCT 
             TAATTACTGC TGTTCTATTA CTTCTTTCTC TTCCAGTATT AGCTGGAGCT 
             TAATTACTGC TGTTTTATTA CTTCTTTCCC TTCCAGTATT AGCTGGAGCT 
             TAATTACTGC TGTTTTATTA CTTCTTTCCC TTCCAGTATT AGCTGGGGCT 
             TAATTACTGC TGTTTTATTA CTTCTTTCCC TTCCAGTATT AGCTGGAGCT 
             TAATTACTGC TGTTTTATTA CTTCTTTCCC TTCCAGTATT AGCTGGAGCT 
             TAATTACTGC TGTTTTATTA CTTCTTTCCC TTCCAGTATT AGCTGGAGCT 
             TAATTACTGC TGTTTTATTA CTTCTTTCCC TTCCAGTATT AGCTGGAGCT 
             TAATTACTGC TATTTTATTA CTTCTTTCCC TTCCAGTATT AGCTGGAGCT 
             TAATTACTGC TGTTTTATTA CTTCTTTCCC TTCCAGTATT AGCTGGAGCT 
             TAATTACTGC TGTTTTATTA CTTCTTTCCC TTCCAGTATT AGCTGGAGCT 
             TAATTACTGC TGTTTTATTA CTTCTTTCCC TTCCAGTATT AGCTGGAGCT 
             TAATTACTGC TGTTTTATTA CTTCTTTCCC TTCCAGTATT AGCTGGAGCT 
             TAATTACTGC TGTTTTATTA CTTCTTTCCC TTCCAGTATT AGCTGGAGCT 
             TAATTACTGC TGTTTTATTA CTTCTTTCCC TTCCAGTATT AGCTGGAGCT 
             TAATTACTGC TGTTTTATTA CTTCTTTCCC TTCCAGTATT AGCTGGAGCT 
             TAATTACTGC TGTTTTATTA CTTCTTTCCC TTCCAGTATT AGCTGGAGCT 
             TAATTACTGC TGTTTTATTA CTTCTTTCAC TACCAGTATT AGCTGGAGCT 
             TAATTACTGC TGTTTTATTA CTTCTTTCAC TACCAGTATT AGCTGGAGCT 
             TAATTACTGC TGTTTTATTA CTTCTTTCAT TACCAGTATT AGCTGGAGCT 
             TAATTACTGC TGTTTTATTA CTTCTTTCAC TACCAGTATT AGCTGGAGCT 
             TAATTACTGC TGTTTTATTA CTTCTTTCAC TACCAGTGTT AGCTGGAGCT 
             TAATTACTGC TGTTTTATTA CTTCTTTCAC TGCCAGTGTT AGCTGGAGCT 
             TAATTACTGC TGTTTTATTA CTTCTTTCAT TACCAGTATT AGCTGGAGCT 
             TAATTACTGC TGTTTTATTA CTTCTTTCAT TACCAGTATT AGCTGGAGCT 
             TAATTACTGC TGTTTTATTA CTTCTTTCAC TACCAGTATT AGCTGGAGCT 
             TAATTACTGC TGTTTTATTA CTTCTTTCAC TACCAGTGTT AGCTGGAGCT 
             TAATTACTGC TGTTTTATTA CTTCTTTCAT TACCAGTATT AGCTGGAGCT 
             TAATTACTGC TGTTTTATTA CTTCTTTCAT TACCAGTATT AGCTGGAGCT 
             TAATTACTGC TGTTTTATTA CTTCTTTCAT TACCAGTATT AGCTGGAGCT 
             TAATTACTGC TGTTTTATTA CTTCTTTCAC TACCAGTATT AGCTGGAGCT 
             TAATTACTGC TGTTTTATTA CTTCTTTCAT TACCAGTATT AGCTGGAGCT 
             TAATTACTGC TGTTTTATTA CTTCTTTCAT TACCAGTATT AGCTGGAGCT 
             TAATTACTGC TGTTTTATTA CTTCTTTCAT TACCAGTATT AGCTGGAGCT 
             TAATTACTGC TGTTTTATTA CTTCTTTCAT TACCAGTGTT AGCTGGAGCT 
             TAATTACTGC TGTTTTATTA CTTCTTTCAT TACCAGTATT AGCTGGAGCT 
             TTATTACTGC TGTTTTATTA CTTCTTTCGC TTCCAGTATT AGCCGGAGCT 
             TTATTACTGC TGTTTTATTA CTTCTTTCAT TACCAGTATT AGCCGGAGCT 
             TTATTACTGC TGTTTTATTA CTTCTTTCAC TTCCAGTATT AGCCGGAGCT 
             TTATTACTGC TGTTTTATTA CTTCTTTCAC TACCAGTATT AGCCGGAGCT 
             TTATTACTGC TGTTTTATTA CTTCTTTCAC TACCAGTATT AGCCGGAGCT 
             TTATTACTGC TGTTTTATTA CTTCTTTCAC TACCAGTATT AGCCGGAGCT 
             TTATTACTGC TGTTTTATTA CTTCTTTCAC TACCAGTATT AGCCGGAGCT 
             TTATTACTGC TGTTTTATTA CTTCTTTCAC TACCAGTATT AGCTGGAGCT 
             TAATTACTGC TGTTTTATTA CTTCTTTCAC TACCAGTATT AGCCGGAGCT 
             TAATTACTGC TGTTTTATTA CTTCTTTCAC TTCCAGTATT AGCTGGAGCT 
             TAATTACTGC TGTTTTATTA CTTCTTTCAC TTCCAGTATT AGCTGGGGCT 
             TAATTACTGC TGTTTTATTA CTTCTTTCAC TTCCAGTATT AGCTGGGGCT 
             TAATTACTGC TGTTTTATTA CTTCTTTCAC TTCCAGTATT AGCTGGAGCT 
             TAATTACTGC TGTTTTATTA CTTCTTTCAT TACCAGTATT AGCTGGAGCT 
             TTATTACTGC TGTATTATTA TTATTATCAT TACCTGTATT AGCTGGAGCT 
             TTATTACTGC TGTATTATTA TTATTATCAT TACCTGTATT AGCTGGAGCT 
             TTATTACTGC TGTATTGCTA TTATTATCAT TACCTGTATT AGCTGGAGCT 
             TTATTACTGC TGTATTGCTA TTATTATCAT TACCTGTATT AGCTGGAGCT 
             TTATTACTGC TGTATTGCTA TTATTATCAT TACCTGTATT AGCTGGAGCT 
             TTATTACTGC TGTATTGCTA TTATTATCAT TACCTGTATT AGCTGGAGCT 
             TTATTACTGC TGTATTACTA TTATTATCAT TGCCTGTATT AGCTGGAGCT 
             TTATTACTGC TGTATTACTA TTATTATCAT TACCTGTATT AGCTGGAGCT 
             TTATTACTGC TGTATTGCTA TTATTATCAT TACCTGTATT AGCTGGAGCT 
             TTATTACTGC TGTATTGCTA TTATTATCAT TACCTGTATT AGCTGGAGCT 
             TTATTACTGC TGTATTATTA TTATTATCAT TACCTGTATT AGCTGGAGCT 
             TTATTACTGC TGTATTGTTA TTATTATCAT TACCTGTATT AGCTGGAGCT 
             TTATTACTGC TGTATTGTTA TTATTATCAT TACCTGTATT AGCTGGAGCT 
             TTATTACTGC TGTATTGTTA TTATTATCAT TACCTGTATT AGCTGGAGCT 
             TTATTACTGC TGTATTGCTA TTATTATCAT TACCTGTATT AGCTGGAGCT 

             ATTACTATAT TATTAACAGA TCGAAATTTA AATACTTCAT TCTTTGATCC 
             ATTACTATAT TATTAACAGA TCGAAATTTA AATACTTCAT TCTTTGACCC 
             ATTACTATAT TATTAACAGA TCGAAATTTA AATACTTCAT TCTTTGACCC 
             ATTACTATAT TATTAACAGA TCGAAATTTA AATACTTCAT TCTTTGACCC 
             ATTACTATAT TATTAACAGA TCGAAATTTA AATACTTCAT TCTTTGACCC 
             ATTACTATAT TATTAACAGA TCGAAATTTA AATACTTCAT TCTTTGATCC 
             ATTACTATAT TATTAACAGA TCGAAATTTA AATACTTCAT TCTTTGACCC 
             ATTACTATAT TATTAACAGA TCGAAATTTA AATACTTCAT TCTTTGATCC 
             ATTACTATAT TATTAACAGA CCGAAATTTA AATACTTCAT TCTTTGACCC 
             ATTACTATAT TATTAACAGA TCGAAATTTA AATACTTCAT TCTTTGACCC 
             ATTACTATAT TATTAACAGA TCGAAATTTA AATACCTCAT TCTTTGACCC 
             ATTACTATAT TATTAACAGA TCGAAATTTA AATACTTCAT TCTTTGATCC 
             ATTACTATAT TATTAACAGA TCGAAATTTA AATACTTCAT TCTTTGACCC 
             ATTACTATAT TATTAACAGA TCGAAATTTA AATACTTCAT TCTTTGACCC 
             ATTACTATAT TATTAACAGA TCGAAATTTA AATACTTCAT TCTTTGACCC 
             ATTACTATAT TATTAACAGA TCGAAATTTA AATACTTCAT TCTTTGACCC 
             ATTACTATAT TATTAACAGA TCGAAATTTA AATACTTCAT TCTTTGACCC 
             ATTACTATAT TATTAACAGA TCGAAATTTA AATACTTCAT TCTTTGACCC 
             ATTACTATAT TATTAACAGA TCGAAATTTA AATACTTCAT TCTTTGACCC 
             ATTACTATAT TATTAACAGA TCGAAATTTA AATACTTCAT TCTTTGACCC 
             ATTACTATAT TATTAACAGA TCGAAATTTA AATACTTCAT TCTTTGATCC 
             ATTACTATAT TATTAACAGA TCGAAATTTA AATACTTCAT TCTTTGATCC 
             ATTACTATAT TATTAACAGA TCGAAATTTA AATACTTCAT TCTTTGACCC 
             ATTACTATAT TATTAACAGA TCGAAATTTA AATACTTCAT TCTTTGACCC 
             ATTACTATAT TATTAACAGA TCGAAATTTA AATACTTCAT TCTTTGACCC 
             ATTACTATAT TATTAACAGA TCGAAATTTA AATACTTCAT TCTTTGATCC 
             ATTACTATAT TATTAACAGA TCGAAATTTA AATACTTCAT TCTTTGACCC 
             ATTACTATAT TATTAACAGA TCGAAATTTA AATACTTCAT TCTTTGACCC 
             ATTACTATAT TATTAACAGA TCGAAATTTA AATACTTCAT TCTTTGACCC 
             ATTACTATAT TATTAACAGA TCGAAATTTA AATACTTCAT TCTTTGACCC 
             ATTACTATAT TATTAACAGA TCGAAATTTA AATACTTCAT TCTTTGACCC 
             ATTACTATAT TATTAACAGA TCGAAATTTA AATACTTCAT TCTTTGACCC 
             ATTACTATAT TATTAACAGA TCGAAATTTA AATACTTCAT TCTTTGACCC 
             ATTACTATAT TATTAACAGA TCGAAATTTA AATACTTCAT TCTTTGACCC 
             ATTACTATAT TATTAACAGA TCGAAATTTA AATACTTCAT TCTTTGACCC 
             ATTACTATAT TATTAACAGA TCGAAATTTA AATACTTCAT TCTTTGACCC 
             ATTACTATAT TATTAACAGA TCGAAATTTA AATACTTCAT TCTTTGACCC 
             ATTACTATAT TATTAACAGA TCGAAATTTA AATACTTCAT TCTTTGACCC 
             ATTACTATAT TATTAACAGA TCGAAATTTA AATACTTCAT TCTTTGACCC 
             ATTACTATAT TATTAACAGA TCGAAATTTA AATACTTCAT TCTTTGACCC 
             ATTACTATAT TATTAACAGA TCGAAATTTA AATACTTCAT TCTTTGACCC 
             ATTACTATAT TATTAACAGA TCGAAATTTA AATACTTCAT TCTTTGACCC 
             ATTACTATAT TATTAACAGA TCGAAATTTA AATACTTCAT TCTTTGACCC 
             ATTACTATAT TATTAACAGA TCGAAATTTA AATACTTCAT TCTTTGACCC 
             ATTACTATAT TATTAACAGA TCGAAATTTA AATACTTCAT TCTTTGACCC 
             ATTACTATAT TATTAACAGA TCGAAATTTA AATACTTCAT TCTTTGACCC 
             ATTACTATAT TATTAACAGA TCGAAATTTA AATACTTCAT TCTTTGACCC 
             ATTACTATAT TATTAACAGA TCGAAATTTA AATACTTCAT TCTTTGACCC 
             ATTACTATAT TATTAACAGA TCGAAATTTA AATACTTCAT TCTTTGACCC 
             ATTACTATAT TATTAACAGA TCGAAATTTA AATACTTCAT TCTTTGACCC 
             ATTACTATAT TATTAACAGA TCGAAATTTA AATACTTCAT TCTTTGACCC 
             ATTACTATAT TATTAACAGA TCGAAATTTA AATACTTCAT TCTTTGATCC 
             ATTACTATAT TATTAACAGA TCGAAATTTA AATACTTCAT TCTTTGACCC 
             ATTACTATAT TATTAACAGA TCGAAATTTA AATACTTCAT TCTTTGACCC 
             ATTACTATAT TATTAACAGA TCGAAATTTA AATACTTCAT TCTTTGACCC 
             ATTACTATAT TATTAACAGA TCGAAATTTA AATACTTCAT TCTTTGACCC 
             ATTACTATAT TATTAACAGA TCGAAATTTA AATACTTCAT TCTTTGACCC 
             ATTACTATAT TATTAACAGA TCGAAATTTA AATACTTCAT TCTTTGACCC 
             ATTACTATAT TATTAACAGA TCGAAATTTA AATACTTCAT TCTTTGACCC 
             ATTACTATAT TGTTAACAGA TCGAAATTTA AATACTTCAT TCTTTGACCC 
             ATTACTATAT TATTAACAGA TCGAAATTTA AATACTTCAT TCTTTGACCC 
             ATTACTATAT TATTAACAGA TCGAAATTTA AATACTTCAT TCTTTGACCC 
             ATTACTATAT TATTAACAGA TCGAAATTTA AATACTTCAT TCTTTGACCC 
             ATTACTATAT TATTAACAGA TCGAAATTTA AATACTTCAT TCTTTGACCC 
             ATTACTATAT TATTAACAGA TCGAAATTTA AATACTTCAT TCTTTGACCC 
             ATTACTATAT TATTAACAGA TCGAAATTTA AATACTTCAT TCTTTGACCC 
             ATTACTATAT TATTAACAGA TCGAAATTTA AATACTTCAT TCTTTGATCC 
             ATTACTATAT TGTTAACAGA TCGAAATTTA AATACTTCAT TCTTTGACCC 
             ATTACTATAT TATTAACAGA TCGAAATTTA AATACTTCAT TCTTTGACCC 
             ATTACTATAT TATTAACAGA TCGAAATTTA AATACTTCAT TCTTTGACCC 
             ATTACTATAT TATTAACAGA TCGAAATTTA AATACTTCAT TCTTTGACCC 
             ATTACTATAT TATTAACAGA TCGAAATTTA AATACTTCAT TCTTTGACCC 
             ATTACTATAT TATTAACAGA TCGAAATTTA AATACTTCAT TCTTTGACCC 
             ATTACTATAT TATTAACAGA TCGAAATTTA AATACTTCAT TCTTTGACCC 
             ATTACTATAT TATTAACAGA TCGAAATTTA AATACTTCAT TCTTTGACCC 
             ATTACTATAT TATTAACAGA TCGAAATTTA AATACTTCAT TCTTTGACCC 
             ATTACTATAT TATTAACAGA TCGAAATTTA AATACTTCAT TCTTTGACCC 
             ATTACTATAT TATTAACAGA TCGAAATTTA AATACTTCAT TCTTTGACCC 
             ATTACTATAT TATTAACAGA TCGAAATTTA AATACTTCAT TCTTTGACCC 
             ATTACTATAT TATTAACAGA TCGAAATTTA AATACTTCAT TCTTTGACCC 
             ATTACTATAT TATTAACAGA TCGAAATTTA AATACTTCAT TCTTTGACCC 
             ATTACTATAT TATTAACAGA TCGAAATTTA AATACTTCAT TCTTTGACCC 
             ATTACTATAT TATTAACAGA TCGAAATTTA AATACTTCAT TCTTTGACCC 
             ATTACTATAT TATTAACAGA TCGAAATTTA AATACTTCAT TCTTTGACCC 
             ATTACTATAT TATTAACAGA TCGAAATTTA AATACTTCAT TCTTTGACCC 
             ATTACTATAT TATTAACAGA TCGAAATTTA AATACTTCAT TCTTTGACCC 
             ATTACTATAT TATTAACAGA TCGAAATTTA AATACTTCAT TCTTTGATCC 
             ATTACTATAT TATTAACAGA TCGAAATTTA AATACTTCAT TCTTTGACCC 
             ATTACTATAT TATTAACAGA TCGAAATTTA AATACTTCAT TCTTTGACCC 
             ATTACTATAT TATTAACAGA TCGAAATTTA AATACTTCAT TCTTTGACCC 
             ATTACTATAT TATTAACAGA TCGAAATTTA AATACTTCAT TCTTTGACCC 
             ATTACTATAT TATTAACAGA TCGAAATTTA AATACTTCAT TCTTTGACCC 
             ATTACTATAT TATTAACAGA TCGAAATTTA AATACTTCAT TCTTTGACCC 
             ATTACTATAT TATTAACAGA TCGAAATTTA AATACTTCAT TCTTTGACCC 
             ATTACTATAT TATTAACAGA TCGAAATTTA AATACTTCAT TCTTTGACCC 
             ATTACTATAT TATTAACAGA TCGAAATTTA AATACTTCAT TCTTTGACCC 
             ATTACTATAT TATTAACAGA TCGAAATTTA AATACTTCAT TCTTTGACCC 
             ATTACTATAT TATTAACAGA TCGAAATTTA AATACTTCAT TCTTTGACCC 
             ATTACTATAT TATTAACAGA TCGAAATTTA AATACTTCAT TCTTTGATCC 
             ATTACTATAT TATTAACAGA TCGAAATTTA AATACTTCAT TCTTTGACCC 
             ATTACTATAT TATTAACAGA TCGAAATTTA AATACTTCAT TCTTTGACCC 
             ATTACTATAT TATTAACAGA TCGAAATTTA AATACTTCAT TCTTTGATCC 
             ATTACTATAT TATTAACAGA TCGAAATTTA AATACTTCAT TCTTTGACCC 
             ATTACTATAT TATTAACAGA TCGAAATTTA AATACTTCAT TCTTTGACCC 
             ATTACTATAT TATTAACAGA TCGAAATTTA AATACTTCAT TCTTTGATCC 
             ATTACTATAT TATTAACGGA TCGAAATTTA AATACTTCTT TCTTTGACCC 
             ATTACTATAT TATTAACAGA TCGAAATTTA AATACTTCTT TCTTTGACCC 
             ATTACTATAT TATTAACGGA TCGAAATTTA AATACTTCTT TCTTTGACCC 
             ATTACTATAT TATTAACGGA TCGAAATTTA AATACTTCTT TCTTTGACCC 
             ATTACTATAT TATTAACAGA TCGAAATTTA AATACTTCTT TCTTTGACCC 
             ATTACTATAT TATTAACAGA TCGAAATTTA AATACTTCTT TCTTTGACCC 
             ATTACTATAT TATTAACGGA TCGAAATTTA AATACTTCTT TCTTTGACCC 
             ATTACTATAT TATTAACAGA TCGAAATTTA AATACTTCTT TCTTTGACCC 
             ATTACTATAT TATTAACAGA TCGAAATTTA AATACTTCTT TCTTTGACCC 
             ATTACTATAT TATTAACGGA TCGAAATTTA AATACTTCTT TCTTTGACCC 
             ATTACTATAT TATTAACGGA TCGAAATTTA AATACTTCTT TCTTTGACCC 
             ATTACTATAT TATTAACGGA TCGAAATTTA AATACTTCTT TCTTTGACCC 
             ATTACTATAT TATTAACAGA TCGAAATTTA AATACTTCTT TCTTTGACCC 
             ATTACTATAT TATTAACGGA TCGAAATTTA AATACTTCTT TCTTTGACCC 
             ATTACTATAT TATTAACAGA TCGAAATTTA AATACTTCAT TCTTTGACCC 
             ATTACTATAT TATTAACAGA TCGAAATTTA AATACTTCAT TCTTTGACCC 
             ATTACTATAT TATTAACAGA TCGAAATTTA AATACTTCAT TCTTTGACCC 
             ATTACTATAT TATTAACAGA TCGAAATTTA AATACTTCAT TCTTTGACCC 
             ATTACTATAT TATTAACAGA TCGAAATTTA AATACTTCAT TCTTTGACCC 
             ATTACTATAT TATTAACAGA TCGAAATTTA AATACTTCAT TCTTTGACCC 
             ATTACTATAT TATTAACAGA TCGAAATTTA AATACTTCAT TCTTTGACCC 
             ATTACTATAT TATTAACAGA TCGAAATTTA AATACTTCAT TTTTTGACCC 
             ATTACTATAT TATTAACAGA TCGAAATTTA AATACTTCAT TCTTTGACCC 
             ATTACTATAT TATTAACAGA TCGAAATTTA AATACTTCAT TCTTTGACCC 
             ATTACTATAT TATTAACAGA TCGAAATTTA AATACTTCAT TCTTTGATCC 
             ATTACTATAT TATTAACAGA TCGAAATTTA AATACTTCAT TCTTTGATCC 
             ATTACTATAT TATTAACAGA TCGAAATTTA AATACTTCAT TCTTTGACCC 
             ATTACTATAT TATTAACAGA TCGAAATTTA AATACTTCAT TCTTTGACCC 
             ATTACTATAT TATTAACAGA TCGAAATTTA AATACTTCAT TCTTTGACCC 
             ATTACTATAT TATTAACAGA TCGAAATTTA AATACTTCAT TCTTTGATCC 
             ATTACTATAT TATTAACAGA TCGAAATTTA AATACTTCAT TCTTTGACCC 
             ATTACTATAT TATTAACAGA TCGAAATTTA AATACTTCAT TCTTTGACCC 
             ATTACTATAT TATTAACAGA TCGAAATTTA AATACTTCAT TCTTTGATCC 
             ATTACTATAT TATTAACAGA TCGAAATTTA AATACTTCAT TCTTTGATCC 
             ATTACTATAT TATTAACAGA TCGAAATTTA AATACTTCAT TCTTTGATCC 
             ATTACTATAT TATTAACAGA TCGAAATTTA AATACTTCAT TCTTTGACCC 
             ATTACTATAT TATTAACAGA TCGAAATTTA AATACTTCAT TCTTTGACCC 
             ATTACTATAT TATTAACAGA TCGAAATTTA AATACTTCAT TCTTTGACCC 
             ATTACTATAT TATTAACAGA TCGAAATTTA AATACTTCAT TCTTTGATCC 
             ATTACTATAT TATTAACAGA TCGAAATTTA AATACTTCAT TCTTTGACCC 
             ATTACTATAT TATTAACAGA TCGAAATTTA AATACTTCAT TCTTTGACCC 
             ATTACTATAT TATTAACAGA TCGAAATTTA AATACTTCAT TCTTTGATCC 
             ATTACTATAT TATTAACAGA TCGAAATTTA AATACTTCAT TCTTTGATCC 
             ATTACTATAT TATTAACAGA TCGAAATTTA AATACTTCAT TCTTTGACCC 
             ATTACTATAT TATTAACAGA TCGAAATTTA AATACTTCAT TCTTTGACCC 
             ATTACTATAT TATTAACAGA TCGAAATTTA AATACTTCAT TCTTTGACCC 
             ATTACTATAT TATTAACAGA TCGAAATTTA AATACTTCAT TCTTTGACCC 
             ATTACTATAT TATTAACAGA TCGAAATTTA AATACTTCAT TCTTTGACCC 
             ATTACTATAT TATTAACAGA TCGAAATTTA AATACTTCAT TCTTTGACCC 
             ATTACTATAT TATTAACAGA TCGAAATTTA AATACTTCAT TCTTTGACCC 
             ATTACTATAT TATTAACAGA TCGAAATTTA AATACTTCAT TCTTTGACCC 
             ATTACTATAT TATTAACAGA TCGAAATTTA AATACTTCAT TCTTTGACCC 
             ATTACTATAT TATTAACAGA TCGAAATTTA AATACTTCAT TCTTTGACCC 
             ATTACTATAT TATTAACAGA TCGAAATTTA AATACTTCAT TCTTTGACCC 
             ATTACTATAT TATTAACAGA TCGAAATTTA AATACTTCAT TCTTTGACCC 
             ATTACTATAT TATTAACAGA TCGAAATTTA AATACTTCAT TCTTTGACCC 
             ATTACTATAT TATTAACAGA TCGAAATTTA AATACTTCAT TCTTTGACCC 
             ATTACTATAC TATTAACAGA TCGAAATTTA AATACTTCAT TCTTTGACCC 
             ATTACTATAC TATTAACAGA TCGAAATTTA AATACTTCAT TCTTTGACCC 
             ATTACTATAC TATTAACAGA TCGAAATTTA AATACTTCAT TCTTTGACCC 
             ATTACTATAC TATTAACAGA TCGAAATTTA AATACTTCAT TCTTTGACCC 
             ATTACTATAT TATTAACAGA TCGAAATTTA AATACTTCAT TCTTTGACCC 
             ATTACAATAT TATTAACAGA TCGAAATTTA AATACTTCAT TTTTTGATCC 
             ATTACAATAT TATTAACAGA TCGAAATTTA AATACTTCAT TTTTTGATCC 
             ATTACAATAT TATTAACAGA TCGAAATTTA AACACTTCAT TTTTTGACCC 
             ATTACAATAT TATTAACAGA TCGAAATTTA AATACTTCAT TTTTTGACCC 
             ATTACAATAT TATTAACAGA TCGAAATTTA AATACTTCAT TTTTTGACCC 
             ATTACAATAT TATTAACAGA TCGAAATTTA AATACTTCAT TTTTTGACCC 
             ATTACAATAT TATTAACAGA TCGAAATTTA AATACTTCAT TTTTTGACCC 
             ATTACAATAT TATTAACAGA TCGAAATTTA AATACTTCAT TTTTTGACCC 
             ATTACAATAT TATTAACAGA TCGAAATTTA AATACTTCAT TTTTTGACCC 
             ATTACAATAT TATTAACAGA TCGAAATTTA AATACTTCAT TTTTTGACCC 
             ATTACAATAT TATTAACAGA TCGAAATTTA AATACTTCAT TTTTTGACCC 
             ATTACAATAT TATTAACAGA TCGAAATTTA AATACTTCAT TTTTTGACCC 
             ATTACAATAT TATTAACAGA TCGAAATTTA AATACTTCAT TTTTTGACCC 
             ATTACAATAT TATTAACAGA TCGAAATTTA AATACTTCAT TTTTTGACCC 
             ATTACAATAT TATTAACAGA TCGAAATTTA AATACTTCAT TTTTTGACCC 

             AATTGGAGGA GGAGACCCAA TTCTATATCA ACATTTATTC TGATTTTTTG 
             AATTGGAGGA GGAGACCCAA TTCTATATCA ACATTTATTC TGATTTTTTG 
             AATTGGAGGA GGAGACCCAA TTCTATATCA ACATTTATTC TGATTTTTTG 
             AATTGGAGGA GGAGACCCAA TTCTATATCA ACATTTATTC TGATTTTTTG 
             AATTGGAGGA GGAGACCCAA TTCTATACCA ACATTTATTC TGATTTTTTG 
             AATTGGAGGA GGAGACCCAA TTCTATATCA ACATTTATTC TGATTTTTTG 
             AATTGGAGGA GGAGACCCAA TTCTATACCA ACATTTATTC TGATTTTTTG 
             AATTGGAGGA GGAGACCCAA TTCTATATCA ACATTTATTC TGATTTTTTG 
             AATTGGAGGA GGAGACCCAA TTCTATATCA ACATTTATTC TGATTTTTTG 
             AATTGGAGGA GGAGACCCAA TTCTATATCA GCATTTATTC TGATTTTTTG 
             AATTGGGGGA GGAGACCCAA TTTTATATCA ACATTTATTC TGATTTTTTG 
             AATTGGAGGA GGAGACCCAA TTCTATATCA ACATTTATTC TGATTTTTTG 
             AATTGGAGGA GGAGATCCAA TTCTATATCA ACATTTATTC TGATTTTTTG 
             AATTGGAGGA GGAGACCCAA TTCTATATCA ACATTTATTC TGATTTTTTG 
             AATTGGAGGA GGAGATCCAA TTTTATATCA ACATTTATTC TGATTTTTTG 
             AATTGGAGGA GGAGACCCAA TTCTATATCA ACATTTATTC TGATTTTTTG 
             AATTGGAGGA GGAGACCCAA TTCTATATCA ACATTTATTC TGATTTTTTG 
             AATTGGAGGG GGAGACCCAA TTCTATATCA ACATTTATTC TGATTTTTTG 
             AATTGGAGGA GGAGACCCAA TTCTATACCA ACATTTATTC TGATTTTTTG 
             AATTGGAGGA GGAGACCCAA TTCTATATCA ACATTTATTC TGATTTTTTG 
             AATTGGAGGA GGAGACCCAA TTCTATATCA ACATTTATTC TGATTTTTTG 
             AATTGGGGGA GGAGACCCAA TTCTATATCA ACATTTATTC TGATTTTTTG 
             AATTGGAGGA GGAGACCCAA TTCTATATCA ACATTTATTC TGATTTTTTG 
             AATTGGAGGA GGAGACCCAA TTTTATACCA ACATTTATTC TGATTTTTTG 
             AATTGGAGGA GGAGACCCAA TTCTATATCA ACATTTATTC TGATTTTTTG 
             AATTGGAGGA GGAGACCCAA TTCTATATCA ACATTTATTC TGATTTTTTG 
             AATTGGAGGA GGAGACCCAA TTCTATATCA ACATTTATTC TGATTTTTTG 
             AATTGGAGGA GGAGACCCAA TTCTATATCA ACATCTATTC TGATTTTTTG 
             AATTGGAGGA GGAGATCCAA TTCTATATCA ACATTTATTC TGATTTTTTG 
             AATTGGAGGA GGAGACCCAA TTCTATATCA ACATTTATTC TGATTTTTTG 
             AATTGGAGGA GGAGACCCAA TTCTATATCA ACATTTATTC TGATTTTTTG 
             AATTGGAGGA GGAGACCCAA TTCTATATCA ACATTTATTC TGATTTTTTG 
             AATTGGAGGA GGAGACCCAA TTCTATATCA ACATTTATTC TGATTTTTTG 
             AATTGGAGGA GGAGACCCAA TTCTATATCA ACATTTATTC TGATTTTTTG 
             AATTGGGGGA GGAGATCCAA TTCTATATCA ACATTTATTC TGATTTTTTG 
             AATTGGAGGA GGAGATCCAA TTCTATATCA ACATTTATTC TGATTTTTTG 
             AATTGGAGGA GGAGATCCAA TTTTATATCA ACATTTATTC TGATTTTTTG 
             AATTGGAGGA GGAGACCCAA TTCTATATCA ACACTTATTC TGATTTTTTG 
             AATTGGAGGA GGAGACCCAA TTCTATATCA ACATTTATTC TGATTTTTTG 
             AATTGGAGGA GGAGACCCAA TTCTATATCA ACATTTATTC TGATTTTTTG 
             AATTGGAGGA GGAGACCCAA TTCTATATCA ACATTTATTC TGATTTTTTG 
             AATTGGAGGA GGAGACCCAA TTCTATATCA ACATTTATTC TGATTTTTTG 
             AATTGGAGGA GGAGACCCAA TTCTATATCA ACATTTATTC TGATTTTTTG 
             AATTGGAGGA GGAGATCCAA TTCTATATCA ACATTTATTC TGATTTTTTG 
             AATTGGAGGA GGAGACCCAA TTCTATATCA ACATTTATTC TGATTTTTTG 
             AATTGGAGGA GGAGACCCAA TTCTATATCA ACATTTATTC TGATTTTTTG 
             AATTGGAGGA GGAGATCCAA TTCTATATCA ACATTTATTC TGATTTTTTG 
             AATTGGAGGA GGAGATCCAA TTCTATATCA ACATTTATTC TGATTTTTTG 
             AATTGGAGGA GGAGACCCAA TTCTATATCA ACATTTATTC TGATTTTTTG 
             AATTGGAGGA GGAGACCCAA TTCTATATCA ACATTTATTC TGATTTTTTG 
             AATTGGAGGA GGAGACCCAA TTCTATATCA ACATTTATTC TGATTTTTTG 
             AATTGGAGGA GGAGACCCAA TTCTATATCA ACATTTATTC TGATTTTTTG 
             AATTGGAGGA GGAGATCCAA TTTTATATCA ACATTTATTC TGATTTTTTG 
             AATTGGAGGA GGAGACCCAA TTCTATATCA ACATTTATTC TGATTTTTTG 
             AATTGGAGGA GGAGACCCAA TTCTATATCA ACATTTATTC TGATTTTTTG 
             AATTGGAGGA GGAGACCCAA TTCTATATCA ACATTTATTC TGATTTTTTG 
             AATTGGAGGA GGAGACCCAA TTCTATATCA ACATTTATTC TGATTTTTTG 
             AATTGGAGGG GGAGACCCAA TTCTATATCA ACATTTATTC TGATTTTTTG 
             AATTGGAGGA GGAGATCCAA TTTTATACCA ACATTTATTC TGATTTTTTG 
             AATTGGAGGA GGAGACCCAA TTCTATATCA ACATTTATTC TGATTTTTTG 
             AATTGGGGGA GGAGACCCAA TTCTATATCA ACATTTATTC TGATTTTTTG 
             AATTGGAGGA GGAGATCCAA TTCTATATCA ACATTTATTC TGATTTTTTG 
             AATTGGAGGG GGAGACCCAA TTCTATATCA ACATTTATTC TGATTTTTTG 
             AATTGGAGGA GGAGATCCAA TTCTATATCA ACATTTATTC TGATTTTTTG 
             AATTGGAGGA GGAGATCCAA TTCTATATCA ACATTTATTC TGATTTTTTG 
             AATTGGAGGA GGAGATCCAA TTCTATATCA ACATTTATTC TGATTTTTTG 
             AATTGGAGGA GGAGATCCAA TTCTATATCA ACATTTATTC TGATTTTTTG 
             AATTGGAGGA GGAGACCCAA TTCTATATCA ACATTTATTC TGATTTTTTG 
             AATTGGAGGA GGAGACCCAA TTCTATATCA ACATTTATTC TGATTTTTTG 
             AATTGGAGGA GGAGACCCAA TTCTATATCA ACATTTATTC TGATTTTTTG 
             AATTGGAGGA GGAGACCCAA TTCTATATCA ACATTTATTC TGATTTTTTG 
             AATTGGAGGA GGAGACCCAA TTCTATATCA ACATTTATTC TGATTTTTTG 
             AATTGGAGGA GGAGACCCAA TTCTATATCA ACATTTATTC TGATTTTTTG 
             AATTGGAGGA GGAGACCCAA TTCTATATCA ACATTTATTC TGATTTTTTG 
             AATTGGAGGA GGAGACCCAA TTCTATATCA ACATTTATTC TGATTTTTTG 
             AATTGGAGGA GGAGATCCAA TTCTATATCA ACATTTATTC TGATTTTTTG 
             AATTGGAGGA GGAGACCCAA TTCTATATCA ACATTTATTC TGATTTTTTG 
             AATTGGAGGA GGAGACCCAA TTTTATACCA ACATTTATTC TGATTTTTTG 
             AATTGGGGGA GGAGACCCAA TTTTATATCA ACATTTATTC TGATTTTTTG 
             AATTGGAGGA GGAGATCCAA TTTTATATCA ACATTTATTC TGATTTTTTG 
             AATTGGAGGA GGAGATCCAA TTTTATATCA ACATTTATTC TGATTTTTTG 
             AATTGGAGGA GGAGATCCAA TTTTATATCA ACATTTATTC TGATTTTTTG 
             AATTGGAGGA GGAGATCCAA TTTTATACCA ACATTTATTC TGATTTTTTG 
             AATTGGAGGA GGAGATCCAA TTCTATATCA ACATTTATTC TGATTTTTTG 
             AATTGGAGGA GGAGATCCAA TTTTATATCA ACATTTATTC TGATTTTTTG 
             AATTGGAGGA GGAGACCCAA TTTTATATCA ACATTTATTC TGATTTTTTG 
             AATTGGAGGA GGAGATCCAA TTTTATATCA ACATTTATTC TGATTTTTTG 
             AATTGGAGGA GGAGATCCAA TTCTATATCA ACATTTATTC TGATTTTTTG 
             AATTGGAGGA GGAGATCCAA TTCTATATCA ACATTTATTC TGATTTTTTG 
             AATTGGAGGA GGAGATCCAA TTCTATATCA ACATTTATTC TGATTTTTTG 
             AATTGGAGGA GGAGATCCAA TTCTATATCA ACATTTATTC TGATTTTTTG 
             AATTGGAGGA GGAGATCCAA TTCTATATCA ACATTTATTC TGATTTTTTG 
             AATTGGAGGA GGAGATCCAA TTCTATATCA ACATTTATTC TGATTTTTTG 
             AATTGGAGGA GGAGATCCAA TTCTATATCA ACATTTATTC TGATTTTTTG 
             AATTGGAGGA GGAGATCCAA TTCTATATCA ACATTTATTC TGATTTTTTG 
             AATTGGAGGA GGAGATCCAA TTCTATATCA ACATTTATTC TGATTTTTTG 
             AATTGGAGGA GGAGACCCAA TTCTATATCA ACATTTATTC TGATTTTTTG 
             AATTGGAGGA GGAGACCCAA TTCTATATCA ACATTTATTC TGATTTTTTG 
             AATTGGAGGA GGAGACCCAA TTCTATATCA ACATTTATTC TGATTTTTTG 
             AATTGGAGGA GGAGACCCAA TTCTATATCA ACATTTATTC TGATTTTTTG 
             AATTGGAGGA GGAGACCCAA TTCTATATCA ACATTTATTC TGATTTTTTG 
             AATTGGAGGA GGAGACCCAA TTCTATATCA ACATTTATTC TGATTTTTTG 
             AATTGGAGGA GGAGACCCAA TTCTATATCA ACATTTATTC TGATTTTTTG 
             AATTGGAGGA GGAGACCCAA TTCTATATCA ACATTTATTC TGATTTTTTG 
             AATTGGAGGG GGAGACCCAA TTCTATATCA ACATTTATTC TGATTTTTTG 
             AATTGGAGGG GGAGACCCAA TTCTATACCA ACATTTATTC TGATTTTTTG 
             AATTGGAGGG GGAGACCCAA TTCTATACCA ACATTTATTC TGATTTTTTG 
             AATTGGAGGG GGAGACCCAA TTCTATACCA ACATTTATTC TGATTTTTTG 
             AATTGGAGGG GGAGACCCAA TTCTATACCA ACATTTATTC TGATTTTTTG 
             AATTGGAGGG GGAGACCCAA TTCTATACCA ACATTTATTC TGATTTTTTG 
             AATTGGAGGG GGAGACCCAA TTCTATACCA ACATTTATTC TGATTTTTTG 
             AATTGGAGGA GGAGACCCAA TTCTATACCA ACATTTATTC TGATTTTTTG 
             AATTGGAGGG GGAGACCCAA TTCTATACCA ACATTTATTC TGATTTTTTG 
             AATTGGAGGG GGAGACCCAA TTCTATACCA ACATTTATTC TGATTTTTTG 
             AATTGGAGGA GGAGACCCAA TTCTATACCA ACATTTATTC TGATTTTTTG 
             AATTGGAGGG GGAGACCCAA TTCTATACCA ACATTTATTC TGATTTTTTG 
             AATTGGAGGG GGAGACCCAA TTCTATACCA ACATTTATTC TGATTTTTTG 
             AATTGGAGGA GGAGACCCAA TTCTATACCA ACATTTATTC TGATTTTTTG 
             AATTGGAGGG GGAGACCCAA TTCTATACCA ACATTTATTC TGATTTTTTG 
             AATTGGAGGA GGAGACCCAA TTTTATATCA ACATTTATTC TGATTTTTTG 
             AATTGGAGGA GGAGACCCAA TTTTATATCA ACATTTATTC TGATTTTTTG 
             AATCGGAGGA GGAGACCCAA TTTTATATCA ACATTTATTC TGATTTTTTG 
             AATTGGAGGA GGAGACCCAA TTTTATATCA ACATTTATTC TGATTTTTTG 
             AATTGGAGGA GGAGACCCAA TTTTATATCA ACATTTATTC TGATTTTTTG 
             AATTGGAGGA GGAGACCCAA TTTTATATCA ACATTTATTC TGATTTTTTG 
             AATTGGAGGA GGAGACCCAA TTTTATATCA ACATTTATTC TGATTTTTTG 
             AATTGGAGGA GGAGACCCAA TTTTATATCA ACATTTATTC TGATTTTTTG 
             AATTGGAGGA GGAGACCCAA TTTTATATCA ACATTTATTC TGATTTTTTG 
             AATTGGAGGA GGAGACCCAA TTTTATATCA ACATTTATTC TGATTTTTTG 
             AATTGGAGGA GGAGACCCAA TTTTATATCA ACATTTATTC TGATTTTTTG 
             AATTGGAGGA GGAGACCCAA TTTTATATCA ACATTTATTC TGATTTTTTG 
             AATTGGAGGA GGAGACCCAA TTTTATATCA ACATTTATTC TGATTTTTTG 
             AATTGGAGGA GGAGACCCAA TTTTATATCA ACATTTATTC TGATTTTTTG 
             AATTGGAGGA GGAGACCCAA TTTTATATCA ACATTTATTC TGATTTTTTG 
             AATTGGAGGA GGAGACCCAA TTTTATATCA ACATTTATTT TGATTTTTTG 
             AATTGGAGGA GGAGATCCAA TTTTATATCA ACATTTATTT TGATTTTTTG 
             AATTGGAGGA GGAGACCCAA TTTTATATCA ACATTTATTT TGATTTTTTG 
             AATTGGAGGA GGAGACCCAA TTTTATATCA ACATTTATTT TGATTTTTTG 
             AATTGGAGGA GGAGACCCAA TTTTATATCA ACATTTATTT TGATTTTTTG 
             AATTGGAGGA GGAGACCCAA TTTTATATCA ACATTTATTT TGATTTTTTG 
             AATTGGAGGA GGAGACCCAA TTTTATATCA ACATTTATTT TGATTTTTTG 
             AATTGGAGGA GGAGACCCAA TTTTATATCA ACATTTATTT TGATTTTTTG 
             AATTGGAGGA GGAGACCCAA TTTTATATCA ACATTTATTT TGATTTTTTG 
             AATTGGAGGA GGAGACCCAA TTTTATATCA ACATTTATTT TGATTTTTTG 
             AATTGGAGGA GGAGACCCAA TTTTATATCA ACATTTATTT TGATTTTTTG 
             AATTGGAGGA GGAGACCCAA TTTTATATCA ACATTTATTT TGATTTTTTG 
             AATTGGAGGA GGAGACCCAA TTTTATATCA ACATTTATTT TGATTTTTTG 
             AATTGGAGGA GGAGACCCAA TTTTATATCA ACATTTATTT TGATTTTTTG 
             AATTGGAGGA GGAGACCCAA TTTTATACCA ACATTTATTT TGATTTTTTG 
             AATTGGAGGA GGAGACCCAA TTTTATATCA ACATTTATTT TGATTTTTTG 
             AATTGGAGGA GGAGACCCAA TTTTATATCA ACATTTATTT TGATTTTTTG 
             AATTGGAGGA GGAGACCCAA TTTTATATCA ACATTTATTT TGATTTTTTG 
             AATTGGAGGA GGAGACCCAA TTTTATATCA ACATTTATTT TGATTTTTTG 
             TATTGGAGGA GGAGATCCAA TTTTATATCA ACATTTATTT TGATTTTTTG 
             AATTGGAGGA GGAGATCCAA TTTTATATCA ACATTTATTT TGATTTTTTG 
             AATTGGAGGA GGAGATCCAA TTTTATATCA ACATTTATTT TGATTTTTTG 
             AATTGGAGGA GGAGATCCAA TTTTATATCA ACATTTATTT TGATTTTTTG 
             AATTGGAGGA GGAGATCCAA TTTTATATCA ACATTTATTT TGATTTTTTG 
             AATTGGAGGA GGAGATCCAA TTTTATATCA ACATTTATTT TGATTTTTTG 
             AATTGGAGGA GGAGATCCAA TCTTATATCA ACATTTATTT TGATTTTTTG 
             AATTGGAGGA GGAGATCCAA TTTTATATCA ACATTTATTT TGATTTTTTG 
             AATTGGAGGA GGAGATCCAA TTTTATATCA ACATTTATTT TGATTTTTTG 
             AATTGGAGGA GGAGATCCAA TTTTATATCA ACATTTATTT TGATTTTTTG 
             AATTGGAGGA GGAGATCCAA TTTTATATCA ACATTTATTT TGATTTTTTG 
             AATTGGAGGA GGAGATCCAA TTTTATATCA ACATTTATTT TGATTTTTTG 
             AATTGGAGGA GGAGATCCAA TTTTATATCA ACATTTATTT TGATTTTTTG 
             AATTGGAGGA GGAGACCCAA TTTTATATCA ACATTTATTT TGATTTTTTG 
             TATTGGAGGA GGAGATCCTA TTTTATACCA ACACTTATTT TGATTTTTTG 
             TATTGGAGGA GGAGATCCTA TTTTATACCA GCACTTATTT TGATTTTTTG 
             TATTGGAGGA GGAGACCCTA TTTTATATCA ACACTTATTT TGATTTTTTG 
             TATTGGAGGA GGAGACCCTA TTTTATATCA ACACTTATTT TGATTTTTTG 
             TATTGGAGGA GGAGACCCTA TTTTATATCA ACACTTATTT TGATTTTTTG 
             TATTGGAGGA GGAGACCCTA TTTTATATCA ACACTTATTT TGATTTTTTG 
             TATTGGAGGA GGAGACCCTA TTTTATACCA ACACTTATTT TGATTTTTTG 
             TATTGGAGGA GGAGACCCTA TTTTATACCA ACACTTATTT TGATTTTTTG 
             TATTGGAGGA GGAGACCCTA TTTTATATCA ACACTTATTT TGATTTTTTG 
             TATTGGAGGA GGAGACCCTA TTTTATATCA ACACTTATTT TGATTTTTTG 
             TATTGGAGGA GGAGACCCTA TTTTATACCA ACACTTATTT TGATTTTTTG 
             TATTGGAGGA GGAGACCCTA TTTTATACCA ACACTTATTT TGATTTTTTG 
             TATTGGAGGA GGAGACCCTA TTTTATACCA ACACTTATTT TGATTTTTTG 
             TATTGGAGGA GGAGACCCTA TTTTATACCA ACACTTATTT TGATTTTTTG 
             TATTGGAGGA GGAGACCCTA TTTTATATCA ACACTTATTT TGATTTTTTG 

             GACATCCAGA AGTATATATT TTAATTTTAC CCGGATTTGG AATAATTTCT 
             GGCATCCAGA AGTATATATT TTAATTTTAC CCGGATTTGG AATAATTTCT 
             GGCATCCAGA AGTATATATT TTAATTTTAC CCGGATTTGG AATAATTTCT 
             GGCATCCAGA AGTATATATT TTAATTTTAC CCGGATTTGG AATAATTTCT 
             GGCATCCAGA AGTATATATT TTAATTTTAC CCGGATTTGG AATAATTTCT 
             GACATCCAGA AGTATATATT TTAATTTTAC CCGGATTTGG AATAATTTCT 
             GGCATCCAGA AGTATATATT TTAATTTTAC CCGGATTTGG AATAATTTCT 
             GGCATCCAGA AGTATATATT TTAATTTTAC CCGGATTTGG AATAATTTCT 
             GGCATCCAGA AGTATATATT TTAATTTTAC CCGGATTTGG AATAATTTCT 
             GGCATCCAGA AGTATATATT TTAATTTTAC CCGGATTTGG AATAATTTCT 
             GGCATCCAGA AGTATATATT TTAATTTTAC CCGGGTTTGG AATAATTTCT 
             GGCATCCAGA AGTATATATT TTAATTTTAC CCGGATTTGG GATAATTTCT 
             GACATCCAGA AGTATATATT TTAATTTTAC CCGGATTTGG AATAATTTCT 
             GGCATCCAGA AGTATATATT TTAATTTTAC CCGGATTTGG AATAATTTCT 
             GACATCCAGA AGTATATATT TTAATTTTAC CCGGATTTGG AATAATTTCT 
             GACATCCAGA AGTATATATT TTAATTTTAC CCGGATTTGG AATAATTTCT 
             GGCATCCAGA AGTATATATT TTAATTTTAC CCGGATTTGG AATAATTTCT 
             GGCATCCAGA AGTATATATT TTAATTTTAC CCGGATTTGG AATAATTTCT 
             GACATCCAGA AGTATATATT TTAATTTTAC CTGGATTTGG AATAATTTCT 
             GGCATCCAGA AGTATATATT TTAATTTTAC CCGGATTCGG AATAATTTCT 
             GGCATCCAGA AGTATATATT TTAATTTTAC CCGGATTTGG AATAATTTCT 
             GGCATCCAGA AGTATATATT TTAATTTTAC CCGGATTTGG AATAATTTCT 
             GGCATCCAGA AGTATATATT TTAATTTTAC CCGGATTTGG AATAATTTCT 
             GACATCCAGA AGTATATATT TTAATTTTAC CCGGATTTGG AATAATTTCT 
             GACATCCAGA AGTATATATT TTAATTTTAC CCGGATTTGG AATAATTTCT 
             GACATCCGGA AGTATATATT TTAATTTTAC CCGGATTTGG AATAATTTCT 
             GGCATCCAGA AGTATATATT TTAATTTTAC CCGGATTTGG AATAATTTCT 
             GGCATCCAGA AGTATATATT TTAATTTTAC CCGGATTTGG AATAATTTCT 
             GACATCCAGA AGTATATATT TTAATTTTAC CCGGGTTTGG AATAATTTCT 
             GGCATCCAGA AGTATATATT TTAATTTTAC CCGGATTTGG AATAATTTCT 
             GGCATCCAGA AGTATATATT TTAATTTTAC CCGGATTTGG AATAATTTCT 
             GGCATCCAGA AGTATATATT TTAATTTTAC CCGGATTTGG AATAATTTCT 
             GGCATCCAGA AGTATATATT TTAATTTTAC CCGGATTTGG AATAATTTCT 
             GGCATCCAGA AGTATATATT TTAATTTTAC CCGGATTTGG AATAATTTCT 
             GACATCCAGA AGTATATATT TTAATTTTAC CCGGATTTGG AATAATTTCT 
             GACATCCAGA AGTATATATT TTAATTTTAC CCGGATTTGG AATAATTTCT 
             GGCATCCAGA AGTATATATT TTAATTTTAC CCGGGTTTGG AATAATTTCT 
             GGCATCCAGA AGTATATATT TTAATTTTAC CCGGATTTGG AATAATTTCT 
             GGCATCCAGA AGTATATATT TTAATTTTAC CCGGATTTGG AATAATTTCT 
             GACATCCAGA AGTATATATT TTAATTTTAC CCGGATTTGG AATAATTTCT 
             GACACCCAGA AGTATATATT TTAATTTTAC CCGGATTTGG AATAATTTCT 
             GGCATCCAGA AGTATATATT TTAATTTTAC CCGGATTTGG AATAATTTCT 
             GGCATCCAGA AGTATATATT TTAATTTTAC CCGGATTTGG AATAATTTCT 
             GGCATCCAGA AGTATATATT TTAATTTTAC CCGGATTTGG AATAATTTCT 
             GACATCCAGA AGTATATATT TTAATTTTAC CCGGATTTGG AATAATTTCT 
             GGCATCCAGA AGTATATATT TTAATTTTAC CCGGATTTGG AATAATTTCT 
             GACATCCAGA AGTATATATT TTAATTTTAC CCGGATTTGG AATAATTTCT 
             GGCATCCAGA AGTATATATT TTAATTTTAC CCGGATTTGG AATAATTTCT 
             GGCATCCAGA AGTATACATT TTAATTTTAC CCGGATTTGG AATAATTTCT 
             GGCATCCAGA AGTATATATT TTAATTTTAC CCGGATTTGG AATAATTTCT 
             GGCATCCAGA AGTATATATT TTAATTTTAC CCGGATTTGG AATAATTTCT 
             GGCATCCAGA AGTATATATT TTAATTTTAC CCGGATTTGG AATAATTTCT 
             GACATCCAGA AGTATATATT TTAATTTTAC CCGGATTTGG AATAATTTCT 
             GGCATCCAGA AGTATATATT TTAATTTTAC CCGGATTTGG AATAATTTCT 
             GGCATCCAGA AGTATATATT TTAATTTTAC CTGGATTTGG AATAATTTCT 
             GGCACCCAGA AGTATATATT TTAATTTTAC CCGGATTTGG AATAATTTCT 
             GGCATCCAGA AGTATATATT TTAATTTTAC CCGGATTTGG AATAATTTCT 
             GGCATCCAGA AGTATATATT TTAATTTTAC CCGGATTTGG AATAATTTCT 
             GACATCCAGA AGTATATATT TTAATTTTAC CCGGATTTGG AATAATTTCT 
             GGCATCCAGA AGTGTATATT TTAATTTTAC CCGGATTTGG AATAATTTCT 
             GGCATCCAGA AGTATATATT TTAATTTTAC CCGGATTTGG AATAATTTCT 
             GACATCCAGA AGTATATATT TTAATTTTAC CCGGGTTTGG AATAATTTCT 
             GGCATCCAGA AGTATATATT TTAATTTTAC CCGGATTTGG AATAATTTCT 
             GACATCCAGA AGTGTATATT TTAATTTTAC CCGGATTTGG AATAATTTCT 
             GACATCCAGA AGTATATATT TTAATTTTAC CCGGATTTGG AATAATTTCT 
             GACATCCAGA AGTATATATT TTAATTTTAC CCGGATTTGG AATAATTTCT 
             GACATCCAGA AGTATATATT TTAATTTTAC CCGGATTTGG AATAATTTCT 
             GGCATCCAGA AGTATATATT TTAATTTTAC CCGGATTTGG AATAATTTCT 
             GACATCCAGA AGTATATATT TTAATTTTAC CCGGATTTGG AATAATTTCT 
             GACATCCAGA AGTATATATT TTAATTTTAC CCGGATTTGG AATAATTTCT 
             GGCATCCAGA AGTATATATT TTAATTTTAC CCGGATTTGG AATAATTTCT 
             GACATCCAGA AGTATATATT TTAATTTTAC CCGGATTTGG AATAATTTCT 
             GACATCCAGA AGTATATATT TTAATTTTAC CCGGATTTGG AATAATTTCT 
             GACATCCAGA AGTATATATT TTAATTTTAC CCGGATTTGG AATAATTTCT 
             GACATCCAGA AGTATATATT TTAATTTTAC CCGGATTTGG AATAATTTCT 
             GGCATCCAGA AGTATATATT TTAATTTTAC CCGGATTTGG GATAATTTCT 
             GGCATCCAGA AGTATATATT TTAATTTTAC CCGGATTTGG GATAATTTCT 
             GGCATCCAGA AGTATATATT TTAATTTTAC CCGGATTTGG AATAATTTCT 
             GGCATCCAGA AGTATATATT TTAATTTTAC CCGGGTTTGG AATAATTTCT 
             GGCATCCAGA AGTGTATATT TTAATTTTAC CCGGGTTTGG AATAATTTCT 
             GGCATCCAGA AGTATATATT TTAATTTTAC CCGGGTTTGG AATAATTTCT 
             GGCATCCAGA AGTATATATT TTAATTTTAC CCGGGTTTGG AATAATTTCT 
             GGCATCCAGA AGTATATATT TTAATTTTAC CCGGGTTTGG AATAATTTCT 
             GGCATCCAGA AGTATATATT TTAATTTTAC CCGGGTTTGG AATAATTTCT 
             GACATCCAGA AGTATATATT TTAATTTTAC CCGGGTTTGG AATAATTTCT 
             GGCATCCAGA AGTATATATT TTAATTTTAC CCGGGTTTGG AATAATTTCT 
             GGCATCCAGA AGTATATATT TTAATTTTAC CCGGGTTTGG AATAATTTCT 
             GGCATCCAGA AGTATATATT TTAATTTTAC CCGGGTTTGG AATAATTTCT 
             GGCATCCAGA AGTATATATT TTAATTTTAC CCGGGTTTGG AATAATTTCT 
             GGCATCCAGA AGTATATATT TTAATTTTAC CCGGGTTTGG AATAATTTCT 
             GGCATCCAGA AGTATATATT TTAATTTTAC CCGGGTTTGG AATAATTTCT 
             GGCATCCAGA AGTATATATT TTAATTTTAC CCGGGTTTGG AATAATTTCT 
             GGCACCCAGA AGTATATATT TTAATTTTAC CCGGGTTTGG AATAATTTCT 
             GGCATCCAGA AGTATATATT TTAATTTTAC CCGGGTTTGG AATAATTTCT 
             GGCATCCAGA AGTATATATT TTAATTTTAC CCGGGTTTGG AATAATTTCT 
             GGCATCCAGA AGTATATATT TTAATTTTAC CCGGGTTTGG AATAATTTCT 
             GGCATCCAGA AGTATATATT TTAATTTTAC CCGGGTTTGG AATAATTTCT 
             GACATCCAGA AGTATATATT TTAATTTTAC CTGGATTTGG AATAATTTCT 
             GGCATCCAGA AGTATATATT TTAATTTTAC CTGGGTTTGG AATAATTTCT 
             GACATCCAGA AGTATATATT TTAATTTTAC CTGGATTTGG AATAATTTCT 
             GACATCCAGA AGTATATATT TTAATTTTAC CTGGATTTGG AATAATTTCT 
             GGCATCCAGA AGTATATATT TTAATTTTAC CTGGATTTGG AATAATTTCT 
             GACATCCAGA AGTATATATT TTAATTTTAC CTGGATTTGG AATAATTTCT 
             GACATCCAGA AGTATATATT TTAATTTTAC CTGGATTTGG AATAATTTCT 
             GACATCCAGA AGTATATATT TTAATTTTAC CTGGATTTGG AATAATTTCT 
             GTCATCCAGA AGTATATATT TTAATTTTAC CTGGATTCGG AATAATTTCT 
             GACATCCAGA AGTATATATT TTAATTTTAC CTGGATTCGG AATAATTTCT 
             GTCATCCAGA AGTATATATT TTAATTTTAC CTGGATTTGG AATAATTTCT 
             GTCATCCAGA AGTATATATT TTAATTTTAC CTGGATTCGG AATAATTTCT 
             GTCATCCAGA AGTATATATT TTAATTTTAC CTGGATTCGG AATAATTTCT 
             GTCATCCAGA AGTATATATT TTAATTTTAC CTGGATTCGG AATAATTTCT 
             GTCATCCAGA AGTATATATT TTAATTTTAC CTGGATTCGG AATAATTTCT 
             GACATCCAGA AGTATATATT TTAATTTTAC CTGGATTCGG AATAATTTCT 
             GTCATCCAGA AGTATATATT TTAATTTTAC CTGGATTCGG AATAATTTCT 
             GTCATCCAGA AGTGTATATT TTAATTTTAC CTGGATTCGG AATAATTTCT 
             GTCATCCAGA AGTATATATT TTAATTTTAC CTGGATTCGG AATAATTTCT 
             GTCATCCAGA AGTATATATT TTAATTTTAC CTGGATTCGG AATAATTTCT 
             GTCATCCAGA AGTATATATT TTAATTTTAC CTGGATTCGG AATAATTTCT 
             GTCATCCAGA AGTATATATT TTAATTTTAC CTGGATTCGG AATAATTTCT 
             GACATCCAGA AGTATACATT TTAATTTTAC CTGGATTTGG AATAATTTCT 
             GGCATCCAGA AGTATACATT TTAATTTTAC CTGGATTTGG AATAATTTCT 
             GACATCCAGA AGTATACATT TTAATTTTAC CTGGATTTGG AATAATTTCT 
             GACATCCAGA AGTATACATT TTAATTTTAC CTGGATTTGG AATAATTTCT 
             GACATCCAGA AGTATACATT TTAATTTTAC CTGGATTTGG AATAATTTCT 
             GACATCCAGA AGTATACATT TTAATTTTAC CTGGATTTGG AATAATTTCT 
             GACATCCAGA AGTATACATT TTAATTTTAC CTGGATTTGG AATAATTTCT 
             GACATCCAGA AGTATACATT TTAATTTTAC CTGGATTTGG AATAATTTCT 
             GACATCCAGA AGTATACATT TTAATTTTAC CTGGATTTGG AATAATTTCT 
             GACATCCAGA AGTATACATT TTAATTTTAC CTGGATTTGG AATAATTTCT 
             GACATCCAGA AGTATACATT TTAATTTTAC CTGGATTTGG AATAATTTCT 
             GACATCCAGA AGTATACATT TTAATTTTAC CTGGATTTGG AATAATTTCT 
             GACATCCAGA AGTATACATT TTAATTTTAC CTGGATTTGG AATAATTTCT 
             GACATCCAGA AGTATACATT TTAATTTTAC CTGGATTTGG AATAATTTCT 
             GACATCCAGA AGTATACATT TTAATTTTAC CTGGATTTGG AATAATTTCT 
             GGCATCCAGA AGTATATATT TTAATTTTAC CTGGATTTGG AATAATTTCT 
             GGCATCCAGA AGTATATATT TTAATTTTAC CTGGATTTGG AATAATTTCT 
             GGCATCCAGA AGTATATATT TTAATTTTAC CTGGATTTGG AATAATTTCT 
             GGCATCCAGA AGTATATATT TTAATTTTAC CTGGATTTGG AATAATTTCT 
             GGCATCCAGA AGTATATATT TTAATTTTAC CTGGATTTGG AATAATTTCT 
             GGCATCCAGA AGTATATATT TTAATTTTAC CTGGATTTGG AATAATTTCT 
             GGCATCCAGA AGTATATATT TTAATTTTAC CTGGATTTGG AATAATTTCT 
             GGCATCCAGA AGTATATATT TTAATTTTAC CTGGATTTGG AATAATTTCT 
             GGCATCCAGA AGTATATATT TTAATTTTAC CTGGATTTGG AATAATTTCT 
             GGCATCCAGA AGTATATATT TTAATTTTAC CTGGATTTGG GATAATTTCT 
             GGCATCCAGA AGTATATATT TTAATTTTAC CTGGATTTGG AATAATTTCT 
             GGCATCCAGA AGTATATATT TTAATTTTAC CTGGATTTGG AATAATTTCT 
             GGCATCCAGA AGTATACATT TTAATTTTAC CTGGATTTGG AATAATTTCT 
             GGCATCCAGA AGTATATATT TTAATTTTAC CTGGATTTGG AATAATTTCT 
             GGCATCCAGA AGTATATATT TTAATTTTAC CTGGATTTGG AATAATTTCT 
             GGCATCCAGA AGTATATATT TTAATTTTAC CTGGATTTGG AATAATTTCT 
             GACATCCAGA AGTATATATT TTAATTTTAC CTGGATTTGG AATAATTTCT 
             GACATCCAGA AGTATATATT TTAATTTTAC CTGGATTTGG AATAATTTCT 
             GGCATCCAGA AGTATATATT TTAATTTTAC CTGGATTTGG AATAATTTCT 
             GGCATCCAGA AGTATATATT TTAATTTTAC CTGGATTTGG GATAATTTCT 
             GGCATCCAGA AGTATATATT TTAATTTTAC CTGGATTTGG GATAATTTCT 
             GGCATCCAGA AGTATATATT TTAATTTTAC CTGGATTTGG GATAATTTCT 
             GACATCCAGA AGTATATATT TTAATTTTAC CTGGATTTGG GATAATTTCT 
             GACATCCAGA AGTATATATT TTAATTTTAC CTGGATTTGG AATAATTTCT 
             GGCATCCAGA AGTATATATT TTAATTTTAC CTGGATTTGG AATAATTTCT 
             GGCATCCAGA AGTATATATT TTAATTTTAC CTGGATTTGG GATAATTTCT 
             GACATCCAGA AGTATATATT TTAATTTTAC CTGGATTTGG GATAATTTCT 
             GGCATCCAGA AGTATATATT TTAATTTTAC CTGGATTTGG AATAATTTCT 
             GACATCCAGA AGTATATATT TTAATTTTAC CTGGATTTGG GATAATTTCT 
             GACATCCAGA AGTATATATT TTAATTTTAC CTGGATTTGG GATAATTTCT 
             GACATCCAGA AGTATATATT TTAATTTTAC CTGGATTTGG AATAATTTCT 
             GACATCCAGA AGTATATATT TTAATTTTAC CTGGATTTGG AATAATTTCT 
             GGCATCCAGA AGTATATATT TTAATTTTAC CTGGATTTGG AATAATTTCT 
             GTCATCCAGA AGTATATATT TTAATTTTAC CTGGATTTGG AATAATTTCT 
             GTCATCCAGA AGTATATATT TTAATTTTAC CTGGATTTGG AATAATTTCT 
             GACATCCAGA AGTATATATT TTAATTTTAC CTGGATTTGG AATAATTTCT 
             GGCATCCAGA AGTATATATT TTAATTTTAC CTGGATTTGG AATAATTTCT 
             GACATCCAGA AGTATATATT TTAATTTTAC CTGGATTTGG AATAATTTCT 
             GACATCCAGA AGTATATATT TTAATTTTAC CTGGATTTGG AATAATTTCT 
             GACATCCAGA AGTATATATT TTAATTTTAC CTGGATTTGG AATAATTTCT 
             GACATCCAGA AGTATATATT TTAATTTTAC CTGGATTTGG AATAATTTCT 
             GACATCCAGA AGTATATATT TTAATTTTAC CTGGATTTGG AATAATTTCT 
             GACATCCAGA AGTATATATT TTAATTTTAC CTGGATTTGG AATAATTTCT 
             GACATCCAGA AGTATATATT TTAATTTTAC CTGGATTTGG AATAATTTCT 
             GACATCCAGA AGTATATATT TTAATTTTAC CTGGATTTGG AATAATTTCT 
             GACATCCAGA AGTATATATT TTAATTTTAC CTGGATTTGG AATAATTTCT 
             GACATCCAGA AGTATATATT TTAATTTTAC CTGGATTTGG AATAATTTCT 
             GACATCCAGA AGTATATATT TTAATTTTAC CTGGATTTGG AATAATTTCC 

             CATATTATTA CTCAAGAAAG AGGAAAAAAG GAAACATTTG GAACATTAGG 
             CATATTATTA CTCAAGAAAG AGGAAAAAAG GAAACATTTG GAACATTAGG 
             CATATTATTA CTCAAGAAAG AGGAAAAAAG GAAACATTTG GAACATTAGG 
             CATATTATTA CTCAAGAAAG AGGAAAAAAG GAAACATTTG GAACATTAGG 
             CATATTATTA CTCAAGAAAG AGGAAAAAAG GAAACATTTG GAACATTAGG 
             CATATTATTA CTCAAGAAAG AGGAAAAAAG GAAACATTTG GAACATTAGG 
             CATATTATTA CTCAAGAAAG AGGAAAAAAG GAAACATTTG GAACATTAGG 
             CATATTATTA CTCAAGAAAG AGGAAAAAAG GAAACATTTG GAACATTAGG 
             CATATTATTA CTCAAGAAAG AGGAAAAAAG GAAACATTTG GAACATTAGG 
             CATATTATTA CTCAAGAAAG AGGAAAAAAA GAAACATTTG GAACATTAGG 
             CATATTATTA CTCAAGAAAG AGGAAAAAAG GAAACATTTG GAACATTAGG 
             CATATTATTA CTCAAGAAAG AGGAAAAAAG GAAACATTTG GAACATTAGG 
             CATATTATTA CTCAAGAAAG AGGAAAAAAG GAAACATTTG GAACATTAGG 
             CATATTATTA CTCAAGAAAG AGGGAAAAAG GAAACATTTG GAACATTAGG 
             CATATTATTA CTCAAGAAAG AGGAAAAAAG GAAACATTTG GAACATTAGG 
             CATATTATTA CTCAAGAAAG AGGGAAAAAG GAAACATTTG GAACATTAGG 
             CATATTATTA CTCAAGAAAG AGGAAAAAAG GAAACATTTG GAACATTAGG 
             CATATTATTA CTCAAGAAAG AGGAAAAAAG GAAACATTTG GAACATTAGG 
             CATATTATTA CTCAAGAAAG AGGAAAAAAG GAAACATTTG GAACATTAGG 
             CATATTATTA CTCAAGAAAG AGGAAAAAAG GAAACATTTG GAACATTAGG 
             CATATTATTA CTCAAGAAAG AGGAAAAAAG GAAACATTTG GAACATTAGG 
             CATATTATTA CTCAAGAAAG AGGAAAAAAG GAAACATTTG GAACATTGGG 
             CATATTATTA CTCAAGAAAG AGGAAAAAAG GAAACATTTG GAACATTAGG 
             CATATTATTA CTCAAGAAAG AGGAAAAAAG GAAACATTTG GGACATTAGG 
             CATATTATTA CTCAAGAAAG AGGAAAAAAG GAAACATTTG GGACATTGGG 
             CATATTATTA CTCAAGAAAG AGGGAAAAAG GAAACATTTG GAACATTAGG 
             CATATTATTA CTCAAGAAAG AGGAAAAAAG GAAACATTTG GAACATTAGG 
             CATATTATTA CTCAAGAAAG AGGAAAAAAG GAAACATTTG GAACATTAGG 
             CATATTATTA CTCAAGAAAG AGGAAAAAAG GAAACATTTG GAACATTAGG 
             CATATTATTA CTCAAGAAAG AGGAAAAAAG GAAACATTTG GAACATTAGG 
             CATATTATTA CTCAAGAAAG AGGAAAAAAG GAAACATTTG GAACATTAGG 
             CATATTATTA CTCAAGAAAG AGGAAAAAAG GAAACATTTG GAACATTAGG 
             CATATTATTA CTCAAGAAAG AGGAAAAAAG GAAACATTTG GAACATTAGG 
             CATATTATTA CTCAAGAAAG AGGAAAAAAG GAAACATTTG GAACATTAGG 
             CATATTATTA CTCAAGAAAG AGGAAAAAAG GAAACATTTG GAACATTAGG 
             CATATTATTA CTCAAGAAAG AGGAAAAAAG GAAACATTTG GAACATTAGG 
             CATATTATTA CTCAAGAAAG AGGAAAAAAG GAAACATTTG GAACATTAGG 
             CATATTATTA CTCAAGAAAG AGGAAAAAAG GAAACATTTG GAACATTAGG 
             CATATTATTA CTCAAGAAAG AGGAAAAAAG GAAACATTTG GAACATTAGG 
             CATATTATTA CTCAAGAAAG AGGAAAAAAG GAAACATTTG GAACATTAGG 
             CATATTATTA CTCAAGAAAG AGGAAAAAAG GAAACATTTG GAACATTAGG 
             CATATTATTA CTCAAGAAAG AGGAAAAAAG GAAACATTTG GAACATTAGG 
             CATATTATTA CTCAAGAAAG AGGAAAAAAG GAAACATTTG GGACATTAGG 
             CATATTATTA CTCAAGAAAG AGGAAAAAAG GAAACATTTG GAACATTAGG 
             CATATTATTA CTCAAGAAAG AGGAAAAAAG GAAACATTTG GAACATTAGG 
             CATATTATTA CTCAAGAAAG AGGAAAAAAG GAAACATTTG GGACATTAGG 
             CATATTATTA CTCAAGAAAG AGGAAAAAAG GAAACATTTG GAACATTAGG 
             CATATTATTA CTCAAGAAAG AGGAAAAAAG GAAACATTTG GAACATTAGG 
             CATATTATTA CTCAAGAAAG AGGAAAAAAG GAAACATTTG GAACATTAGG 
             CATATTATTA CTCAAGAAAG AGGAAAAAAG GAAACATTTG GAACATTAGG 
             CATATTATTA CTCAAGAAAG AGGAAAAAAG GAAACATTTG GAACATTAGG 
             CATATTATTA CTCAAGAAAG AGGAAAAAAG GAAACATTTG GGACATTAGG 
             CATATTATTA CTCAAGAAAG AGGAAAAAAG GAAACATTTG GAACATTAGG 
             CATATTATTA CTCAAGAAAG AGGAAAAAAG GAAACATTTG GAACATTAGG 
             CATATTATTA CTCAAGAAAG AGGAAAAAAG GAAACATTTG GAACATTAGG 
             CATATTATTA CTCAAGAAAG AGGAAAAAAG GAAACATTTG GAACATTAGG 
             CATATTATTA CTCAAGAAAG AGGAAAAAAG GAAACATTTG GAACATTAGG 
             CATATTATTA CTCAAGAAAG AGGAAAAAAG GAAACATTTG GAACATTAGG 
             CATATTATTA CTCAAGAAAG AGGAAAAAAG GAAACATTTG GGACATTAGG 
             CATATTATTA CTCAAGAAAG AGGGAAAAAG GAAACATTTG GAACATTAGG 
             CATATTATTA CTCAAGAAAG AGGAAAAAAG GAAACATTTG GAACATTAGG 
             CATATTATTA CTCAAGAAAG AGGAAAAAAG GAAACATTTG GAACATTAGG 
             CATATTATTA CTCAAGAAAG AGGAAAAAAG GAAACATTTG GAACATTAGG 
             CATATTATTA CTCAAGAAAG AGGAAAAAAG GAAACATTTG GAACATTAGG 
             CATATTATTA CTCAAGAAAG AGGAAAAAAG GAAACATTTG GAACATTAGG 
             CATATTATTA CTCAAGAAAG AGGAAAAAAG GAAACATTTG GAACATTAGG 
             CATATTATTA CTCAAGAAAG AGGAAAAAAG GAAACATTTG GAACATTAGG 
             CATATTATTA CTCAAGAAAG AGGAAAAAAG GAAACATTTG GAACATTAGG 
             CATATTATTA CTCAAGAAAG AGGAAAAAAG GAAACATTTG GAACATTAGG 
             CATATTATTA CTCAAGAAAG AGGAAAAAAG GAAACATTTG GAACATTAGG 
             CATATTATTA CTCAAGAAAG AGGAAAAAAG GAAACATTTG GAACATTAGG 
             CATATTATTA CTCAAGAAAG AGGGAAAAAG GAAACATTTG GAACATTAGG 
             CATATTATTA CTCAAGAAAG AGGGAAAAAG GAAACATTTG GAACATTAGG 
             CATATTATTA CTCAAGAAAG AGGAAAAAAG GAAACATTTG GAACATTAGG 
             CATATTATTA CTCAAGAAAG AGGAAAAAAG GAAACATTTG GAACATTAGG 
             CATATTATTA CTCAAGAAAG AGGAAAAAAG GAAACATTTG GAACATTAGG 
             CATATTATTA CTCAAGAAAG AGGAAAAAAG GAAACATTTG GAACATTAGG 
             CATATTATTA CTCAAGAAAG AGGAAAAAAG GAAACATTTG GAACATTAGG 
             CACATTATTA CTCAAGAAAG AGGAAAAAAG GAAACATTTG GAACATTAGG 
             CATATTATTA CTCAAGAAAG AGGAAAAAAG GAAACATTTG GAACATTAGG 
             CATATTATTA CTCAAGAAAG AGGAAAAAAG GAAACATTTG GAACATTAGG 
             CATATTATTA CTCAAGAAAG AGGAAAAAAG GAAACATTTG GAACATTAGG 
             CATATTATTA CTCAAGAAAG AGGAAAAAAG GAAACATTTG GAACATTAGG 
             CATATTATTA CTCAAGAAAG AGGAAAAAAG GAAACATTTG GAACATTAGG 
             CATATTATTA CTCAAGAAAG AGGAAAAAAG GAAACATTTG GAACATTAGG 
             CATATTATTA CTCAAGAAAG AGGAAAAAAA GAAACATTTG GAACATTAGG 
             CATATTATTA CTCAAGAAAG AGGAAAAAAG GAAACATTTG GAACATTAGG 
             CATATTATTA CTCAAGAAAG AGGAAAAAAG GAAACATTTG GAACATTAGG 
             CATATTATTA CTCAAGAAAG AGGAAAAAAG GAAACATTTG GAACATTAGG 
             CATATTATTA CTCAAGAAAG AGGAAAAAAG GAAACATTTG GAACATTAGG 
             CATATTATTA CTCAAGAAAG AGGAAAAAAG GAAACATTTG GAACATTAGG 
             CATATTATTA CTCAAGAAAG AGGAAAAAAG GAAACATTTG GAACATTAGG 
             CATATTATTA CTCAAGAAAG AGGAAAAAAG GAAACATTTG GAACATTAGG 
             CATATTATTA CTCAAGAAAG AGGAAAAAAG GAAACATTTG GAACATTAGG 
             CATATTATTA CTCAAGAAAG AGGAAAAAAA GAAACATTTG GAACATTAGG 
             CATATTATTA CTCAAGAAAG AGGAAAAAAG GAAACATTTG GAACATTAGG 
             CATATTATTA CTCAAGAAAG AGGAAAAAAG GAAACATTTG GAACATTAGG 
             CATATTATTA CTCAAGAAAG AGGAAAAAAG GAAACATTTG GAACATTAGG 
             CATATTATTA CTCAAGAAAG AGGAAAAAAG GAAACATTTG GAACATTAGG 
             CATATTATTA CTCAAGAAAG AGGAAAAAAG GAAACATTTG GAACATTAGG 
             CATATTATTA CTCAAGAAAG AGGAAAAAAG GAAACATTTG GAACATTAGG 
             CATATTATTA CTCAAGAAAG AGGAAAAAAG GAAACATTTG GAACATTAGG 
             CATATTATTA CTCAAGAAAG AGGAAAAAAG GAAACATTTG GAACATTAGG 
             CATATTATTA CTCAAGAAAG AGGAAAAAAG GAAACATTTG GAACATTAGG 
             CATATTATTA CTCAAGAAAG AGGAAAAAAG GAAACATTTG GAACATTAGG 
             CATATTATTA CTCAAGAAAG AGGAAAAAAG GAAACATTTG GAACATTAGG 
             CATATTATTA CTCAAGAAAG AGGAAAAAAG GAAACATTTG GAACATTAGG 
             CATATTATTA CTCAAGAAAG AGGAAAAAAG GAAACATTTG GAACATTAGG 
             CATATTATTA CTCAAGAAAG AGGGAAAAAG GAAACATTTG GAACATTAGG 
             CATATTATTA CTCAAGAAAG AGGAAAAAAG GAAACATTTG GAACATTAGG 
             CATATTATTA CTCAAGAAAG AGGAAAAAAG GAAACATTTG GAACATTAGG 
             CATATTATTA CTCAAGAAAG AGGAAAAAAG GAAACATTTG GAACATTAGG 
             CATATTATTA CTCAAGAAAG AGGAAAAAAG GAAACATTTG GAACATTAGG 
             CATATTATTA CTCAAGAAAG AGGAAAAAAG GAAACATTTG GAACATTAGG 
             CATATTATTA CTCAAGAAAG AGGAAAAAAG GAAACATTTG GAACATTAGG 
             CATATTATTA CTCAAGAAAG AGGAAAAAAG GAAACATTTG GAACATTAGG 
             CATATTATTA CTCAAGAAAG AGGAAAAAAG GAAACATTTG GAACATTAGG 
             CATATTATTA CTCAAGAAAG AGGAAAAAAG GAAACATTTG GAACATTAGG 
             CATATTATTA CTCAAGAAAG AGGAAAAAAG GAAACATTTG GAACATTAGG 
             CATATTATTA CTCAAGAAAG AGGAAAAAAG GAAACATTTG GAACATTAGG 
             CATATTATTA CTCAAGAAAG AGGAAAAAAG GAAACATTTG GAACATTAGG 
             CATATTATTA CTCAAGAAAG AGGAAAAAAG GAAACATTTG GAACATTAGG 
             CATATTATTA CTCAAGAAAG AGGAAAAAAG GAAACATTTG GAACATTAGG 
             CATATTATTA CTCAAGAAAG AGGAAAAAAG GAAACATTTG GAACATTAGG 
             CATATTATTA CTCAAGAAAG AGGAAAAAAG GAAACATTTG GAACATTAGG 
             CATATTATTA CTCAAGAAAG AGGAAAAAAG GAAACATTTG GAACATTAGG 
             CATATTATTA CTCAAGAAAG AGGAAAAAAG GAAACATTTG GAACATTAGG 
             CATATTATTA CTCAAGAAAG AGGAAAAAAG GAAACATTTG GAACATTAGG 
             CATATTATTA CTCAAGAAAG AGGAAAAAAG GAAACATTTG GGACATTAGG 
             CATATTATTA CTCAAGAAAG AGGAAAAAAG GAAACATTTG GAACATTAGG 
             CATATTATTA CTCAAGAAAG AGGAAAAAAG GAAACATTTG GAACATTAGG 
             CATATTATTA CTCAAGAAAG AGGGAAAAAG GAAACATTTG GAACATTAGG 
             CATATTATTA CTCAAGAAAG AGGAAAAAAG GAAACATTTG GAACATTAGG 
             CATATTATTA CTCAAGAAAG AGGAAAAAAG GAAACATTTG GAACATTAGG 
             CATATTATTA CTCAAGAAAG TGGAAAAAAG GAAACATTTG GAACACTAGG 
             CATATTATTA CTCAAGAAAG TGGAAAAAAG GAAACATTTG GAACACTAGG 
             CATATTATTA CTCAAGAAAG TGGAAAAAAG GAAACATTTG GAACACTAGG 
             CATATTATTA CTCAAGAAAG TGGAAAAAAG GAAACATTTG GAACACTAGG 
             CATATTATTA CTCAAGAAAG TGGAAAAAAG GAAACATTTG GAACACTAGG 
             CATATTATTA CTCAAGAAAG TGGAAAAAAG GAAACATTTG GAACACTAGG 
             CATATTATTA CTCAAGAAAG TGGAAAAAAG GAAACATTTG GAACACTAGG 
             CATATTATTA CTCAAGAAAG TGGAAAAAAG GAAACATTTG GAACACTAGG 
             CATATTATTA CTCAAGAAAG TGGAAAAAAG GAAACATTTG GAACACTAGG 
             CATATTATTA CTCAAGAAAG TGGAAAAAAG GAAACATTTG GTACACTAGG 
             CATATTATTA CTCAAGAAAG TGGAAAAAAG GAAACATTTG GAACACTAGG 
             CATATTATTA CTCAAGAAAG TGGAAAAAAG GAAACATTTG GAACACTAGG 
             CATATTATTA CTCAAGAAAG TGGAAAAAAG GAAACATTTG GAACACTAGG 
             CATATTATTA CTCAAGAAAG TGGAAAAAAG GAAACATTTG GAACACTAGG 
             CATATTATTA CTCAAGAAAG TGGAAAAAAG GAAACATTTG GAACACTAGG 
             CATATTATTA CTCAAGAAAG TGGAAAAAAG GAAACATTTG GAACACTAGG 
             CATATTATTA CTCAAGAAAG TGGAAAAAAG GAAACATTTG GAACACTAGG 
             CATATTATTA CTCAAGAAAG TGGAAAAAAG GAAACATTTG GAACACTAGG 
             CATATTATTA CTCAAGAAAG TGGAAAAAAG GAAACATTTG GAACACTAGG 
             CATATTATTA CTCAAGAAAG TGGAAAAAAG GAAACATTTG GAACACTAGG 
             CATATTATTA CTCAAGAAAG TGGAAAAAAG GAAACATTTG GAACACTAGG 
             CATATTATTA CTCAAGAAAG TGGAAAAAAG GAAACATTTG GAACACTAGG 
             CATATTATTA CTCAAGAAAG TGGAAAAAAG GAAACATTTG GAACACTAGG 
             CATATTATTA CTCAAGAAAG TGGAAAAAAG GAAACATTTG GAACTCTAGG 
             CATATTATTA CTCAAGAAAG TGGAAAAAAG GAAACATTTG GAACACTAGG 
             CATATTATTA CTCAAGAAAG TGGAAAAAAG GAAACATTTG GAACACTAGG 
             CATATTATTA CTCAAGAAAG TGGAAAAAAG GAAACATTTG GAACACTAGG 
             CATATTATTA CTCAAGAAAG TGGAAAAAAG GAAACATTTG GAACACTAGG 
             CATATTATTA CTCAAGAAAG TGGAAAAAAG GAAACATTTG GAACACTAGG 
             CATATTATTA CTCAAGAAAG TGGAAAAAAG GAAACATTTG GAACACTAGG 
             CATATTATTA CTCAAGAAAG TGGAAAAAAG GAAACATTTG GAACACTAGG 
             CATATTATTA CTCAAGAAAG TGGAAAAAAG GAAACATTCG GAACACTAGG 
             CATATTATTA CTCAAGAAAG TGGAAAAAAG GAAACATTTG GAACACTAGG 
             CATATTATTA CACAAGAAAG TGGGAAAAAG GAAACATTTG GAACATTAGG 
             CATATTATTA CACAAGAAAG TGGGAAAAAG GAAACATTTG GAACATTAGG 
             CATATTATTA CACAAGAAAG AGGAAAAAAG GAAACATTTG GAACATTAGG 
             CATATTATTA CACAAGAAAG AGGAAAAAAG GAAACATTTG GAACATTAGG 
             CATATTATTA CACAAGAAAG AGGGAAAAAG GAAACATTTG GAACATTAGG 
             CATATTATTA CACAAGAAAG AGGAAAAAAG GAAACATTTG GAACATTAGG 
             CATATTATTA CACAAGAAAG AGGAAAAAAG GAAACATTTG GAACATTAGG 
             CATATTATTA CACAAGAAAG AGGAAAAAAG GAAACATTTG GAACATTAGG 
             CATATTATTA CACAAGAAAG AGGAAAAAAG GAAACATTTG GAACATTAGG 
             CATATTATTA CACAAGAAAG AGGAAAAAAG GAAACATTTG GAACATTAGG 
             CATATTATTA CACAAGAAAG AGGAAAAAAG GAAACATTTG GAACATTAGG 
             CATATTATTA CACAAGAAAG AGGAAAAAAG GAAACATTTG GAACATTAGG 
             CATATTATTA CACAAGAAAG AGGAAAAAAG GAAACATTTG GAACATTAGG 
             CATATTATTA CACAAGAAAG AGGAAAAAAG GAAACATTTG GAACATTAGG 
             CATATTATTA CACAAGAAAG AGGAAAAAAG GAAACATTTG GAACATTAGG 

             AATAATTTAT GCTATGTTAG CAATTGGATT ATTAGGATTT ATTGTTTGAG 
             AATAATTTAT GCTATGTTAG CAATTGGATT ATTAGGATTT ATTGTTTGAG 
             AATAATTTAT GCTATGTTAG CAATTGGATT ATTAGGATTT ATTGTTTGAG 
             AATAATTTAT GCTATGTTAG CAATTGGGTT ATTAGGATTT ATTGTTTGAG 
             AATAATTTAT GCTATGTTAG CAATTGGATT ATTAGGATTT ATTGTTTGAG 
             AATAATTTAT GCTATGTTAG CAATTGGATT ATTAGGATTT ATTGTTTGAG 
             AATAATTTAT GCTATGTTAG CAATTGGATT ATTAGGATTT ATTGTTTGAG 
             AATAATTTAT GCTATGTTAG CAATTGGATT ATTAGGATTT ATTGTTTGAG 
             AATAATTTAT GCTATATTAG CAATTGGATT ATTAGGATTT ATTGTTTGAG 
             AATAATTTAT GCTATGTTAG CAATTGGATT ATTAGGATTT ATTGTTTGAG 
             AATAATTTAT GCTATATTAG CAATTGGATT ATTAGGATTT ATTGTTTGAG 
             AATAATTTAT GCTATGTTAG CAATTGGATT ATTAGGATTT ATTGTTTGAG 
             AATAATTTAT GCTATATTAG CAATTGGATT ATTAGGATTT ATTGTTTGAG 
             AATAATTTAT GCTATGTTAG CAATTGGATT ATTAGGATTT ATTGTTTGAG 
             AATAATTTAT GCTATGTTAG CAATTGGATT ATTAGGATTT ATTGTTTGAG 
             AATAATTTAT GCTATATTAG CAATTGGATT ATTAGGATTT ATTGTTTGAG 
             AATAATTTAT GCTATGTTAG CAATTGGCTT ATTAGGATTT ATTGTTTGAG 
             AATAATTTAT GCTATGTTAG CAATTGGATT ATTAGGATTT ATTGTTTGAG 
             GATAATTTAT GCTATATTAG CAATTGGGTT ATTAGGATTT ATTGTTTGAG 
             AATAATTTAT GCTATGTTAG CAATTGGATT ATTAGGATTT ATTGTTTGAG 
             AATAATTTAT GCTATGTTAG CAATTGGATT ATTAGGATTT ATTGTTTGAG 
             AATAATTTAT GCTATGTTAG CAATTGGATT ATTAGGATTT ATTGTTTGAG 
             AATAATTTAT GCTATGTTAG CAATTGGATT ATTAGGATTT ATTGTTTGAG 
             AATAATTTAT GCTATGTTAG CAATTGGATT ATTAGGATTT ATTGTTTGAG 
             AATAATTTAT GCTATGTTAG CAATTGGATT ATTAGGATTT ATTGTTTGAG 
             GATAATTTAT GCTATATTAG CAATTGGATT ATTAGGATTT ATTGTTTGAG 
             AATAATTTAT GCTATGTTAG CAATTGGATT ATTAGGATTT ATTGTTTGAG 
             AATAATTTAT GCTATGTTAG CAATTGGATT ATTAGGATTT ATTGTTTGAG 
             AATAATTTAT GCTATATTAG CAATTGGATT ATTAGGATTT ATTGTTTGGG 
             AATAATTTAT GCTATGTTAG CAATTGGATT ATTAGGATTT ATTGTTTGAG 
             AATAATTTAT GCTATGTTAG CAATTGGATT ATTAGGATTT ATTGTTTGAG 
             AATAATTTAT GCTATGTTAG CAATTGGATT ATTAGGATTT ATTGTTTGAG 
             AATAATTT-- ---------- ---------- ---------- ---------- 
             AATAATTTAT GCTATGTTAG CAATTGGATT ATTAGGATTT ATTGTTTGAG 
             AATAATTTAT GCTATATTAG CAATTGGATT ATTAGGATTT ATTGTTTGAG 
             AATAATTTAT GCTATATTAG CAATTGGATT ATTAGGATTT ATTGTTTGGG 
             AATAATTTAT GCTATATTAG CAATTGGATT ATTAGGATTT ATTGTTTGAG 
             AATAATTTAT GCTATGTTAG CAATTGGATT ATTAGGATTT ATTGTTTGAG 
             AATAATTTAT GCTATGTTAG CAATTGGATT ATTAGGATTT ATTGTTTGAG 
             AATAATTTAT GCTATGTTAG CAATTGGCTT ATTAGGATTT ATTGTTTGAG 
             AATAATTTAT GCTATATTAG CAATTGGATT ATTAGGATTT ATTGTTTGAG 
             AATAATTTAT GCTATGTTAG CAATTGGATT ATTAGGATTT ATTGTTTGAG 
             AATAATTTAT GCTATGTTAG CAATTGGATT ATTAGGATTT ATTGTTTGAG 
             AATAATTTAT GCTATGTTAG CAATTGGATT ATTAGGATTT ATTGTTTGAG 
             AATAATTTAT GCTATGTTAG CAATTGGATT ATTAGGATTT ATTGTTTGAG 
             AATAATTTAT GCTATGTTAG CAATTGGATT ATTAGGATTT ATTGTTTGAG 
             AATAATTTAT GCTATATTAG CAATTGGATT ATTAGGATTT ATTGTTTGGG 
             AATAATTTAT GCTATGCTAG CAATTGGATT ATTAGGATTT ATTGTTTGAG 
             AATAATTTAT GCTATGTTAG CAATTGGATT ATTAGGATTT ATTGTTTGAG 
             AATAATTTAT GCTATGTTAG CAATTGGATT ATTAGGATTT ATTGTTTGAG 
             AATAATTTAT GCTATGTTAG CAATTGGATT ATTAGGATTT ATTGTTTGAG 
             AATAATTTAT GCTATGTTAG CAATTGGATT ATTAGGATTT ATTGTTTGAG 
             AATAATTTAT GCTATGTTAG CAATTGGATT ATTAGGATTT ATTGTTTGAG 
             AATAATTTAT GCTATGTTAG CAATTGGATT ATTAGGGTTT ATTGTCTGAG 
             AATAATTTAT GCTATGTTAG CAATTGGATT ATTAGGATTT ATTGTTTGAG 
             AATAATTTAT GCTATGTTAG CAATTGGATT ATTAGGATTT ATTGTTTGAG 
             AATAATTTAT GCTATGTTAG CAATTGGATT ATTAGGATTT ATTGTTTGAG 
             AATAATTTAT GCTATGTTAG CAATTGGATT ATTAGGATTT ATTGTTTGAG 
             AATAATTTAT GCTATGTTAG CAATTGGATT ATTAGGATTT ATTGTTTGAG 
             AATAATTTAT GCTATGTTAG CAATTGGATT ATTAGGATTT ATTGTTTGAG 
             AATAATTTAT GCTATGTTAG CAATTGGATT ATTAGGATTT ATTGTTTGAG 
             AATAATTTAT GCTATATTAG CAATTGGATT ATTAGGATTT ATTGTTTGGG 
             AATAATTTAT GCTATGTTAG CAATTGGATT ATTAGGATTT ATTGTTTGAG 
             AATAATTTAT GCTATATTAG CAATTGGATT ATTAGGATTT ATTGTTTGAG 
             AATAATTTAT GCTATATTAG CAATTGGATT ATTAGGATTT ATTGTTTGAG 
             AATAATTTAT GCTATATTAG CAATTGGATT ATTAGGATTT ATTGTTTGAG 
             AATAATTTAT GCTATATTAG CAATTGGATT ATTAGGATTT ATTGTTTGAG 
             AATAATTTAT GCTATGTTAG CAATTGGATT ATTAGGATTT ATTGTTTGAG 
             GATAATTTAT GCTATATTAG CAATTGGATT A--------- ---------- 
             AATAATTTAT GCTATATTAG CAATTGGATT ATTAGGATTT ATTGTTTGAG 
             AATAATTTAT GCTATGTTAG CAATTGGATT ATTAGGATTT ATTGTTTGAG 
             GATAATTTAT GCTATATTAG CAATTGGATT ATTAGGATTT ATTGTTTGAG 
             GATAATTTAT GCTATATTAG CAATTGGATT ATTAGGATTT ATTGTTTGAG 
             AATAATTTAT GCTATATTAG CAATTGGATT ATTAGGATTT ATTGTTTGAG 
             AATAATTTAT GCTATGTTAG CAATTGGATT ATTAGGATTT ATTGTTTGAG 
             TATAATTTAT GCTATATTAG CAATTGGATT ATTAGGATTT ATTGTTTGAG 
             TATAATTTAT GCTATATTAG CAATTGGATT ATTAGGATTT ATTGTTTGAG 
             AATAATTTAT GCTATATTAG CAATTGGATT ATTAGGATTT ATTGTTTGAG 
             AATAATTTAT GCTATATTAG CAATTGGATT ATTAGGATTT ATTGTTTGAG 
             AATAATTTAT GCTATATTAG CAATTGGATT ATTAGGATTT ATTGTTTGAG 
             AATAATTTAT GCTATATTAG CAATTGGATT ATTAGGATTT ATTGTTTGAG 
             AATAATTTAT GCTATATTAG CAATTGGATT ATTAGGATTT ATTGTTTGAG 
             AATAATTTAT GCTATATTAG CAATTGGATT ATTAGGATTT ATTGTTTGAG 
             TATAATTTAT GCTATATTAG CAATTGGATT ATTAGGATTT ATTGTTTGAG 
             AATAATTTAT GCTATATTAG CAATTGGATT ATTAGGATTT ATTGTTTGAG 
             AATAATTTAT GCTATATTAG CAATTGGATT ATTAGGATTT ATTGTTTGAG 
             AATAATTTAT GCTATATTAG CAATTGGATT ATTAGGATTT ATTGTTTGAG 
             AATAATTTAT GCTATATTAG CAATTGGATT ATTAGGATTT ATTGTTTGAG 
             AATAATTTAT GCTATATTAG CAATTGGATT ATTAGGATTT ATTGTTTGAG 
             AATAATTTAT GCTATATTAG CAATTGGATT ATTAGGATTT ATTGTTTGAG 
             AATAATTTAT GCTATATTAG CAATTGGATT ATTAGGATTT ATTGTTTGAG 
             AATAATTTAT GCTATATTAG CAATTGGATT ATTAGGATTT ATTGTTTGAG 
             AATAATTTAT GCTATATTAG CAATTGGATT ATTAGGATTT ATTGTTTGAG 
             AATAATTTAT GCTATATTAG CAATTGGATT ATTAGGATTT ATTGTTTGAG 
             AATAATTTAT GCTATATTAG CAATTGGATT ATTAGGATTT ATTGTTTGAG 
             AATAATTTAT GCTATATTAG CAATTGGATT ATTAGGATTT ATTGTTTGAG 
             AATAATTTAT GCTATATTAG CAATTGGATT ATTAGGATTT ATTGTTTGAG 
             AATAATTTAT GCTATATTAG CAATTGGATT ATTAGGTTTT ATTGTTTGAG 
             AATAATTTAT GCTATATTAG CAATTGGATT ATTAGGTTTT ATTGTTTGAG 
             AATAATTTAT GCTATATTAG CAATTGGATT ATTAGGTTTT ATTGTTTGAG 
             AATAATTTAT GCTATATTAG CAATTGGATT ATTAGGTTTT ATTGTTTGAG 
             AATAATTTAT GCTATATTAG CAATTGGGTT ATTAGGTTTT ATTGTTTGAG 
             AATAATTTAT GCTATATTAG CAATTGGATT ATTAGGTTTT ATTGTTTGAG 
             AATAATTTAT GCTATATTAG CAATTGGATT ATTAGGTTTT ATTGTTTGAG 
             AATAATTTAT GCTATATTAG CAATTGGATT ATTAGGTTTT ATTGTTTGAG 
             AATAATTTAT GCTATATTAG CAATTGGATT ATTAGGATTT ATTGTTTGAG 
             AATAATTTAT GCTATATTAG CAATTGGATT ATTAGGATTT ATTGTTTGAG 
             AATAATTTAT GCTATATTAG CAATTGGATT ATTAGGATTT ATTGTTTGAG 
             AATAATTTAT GCTATATTAG CAATTGGATT ATTAGGATTT ATTGTTTGAG 
             AATAATTTAT GCTATATTAG CAATTGGATT ATTAGGATTT ATTGTTTGAG 
             AATAATTTAT GCTATATTAG CAATTGGATT ATTAGGATTT ATTGTTTGAG 
             AATAATTTAT GCTATATTAG CAATTGGATT ATTAGGATTT ATTGTTTGAG 
             AATAATTTAT GCTATATTAG CAATTGGATT ATTAGGATTT ATTGTTTGAG 
             AATAATTTAT GCTATATTAG CAATTGGATT ATTAGGATTT ATTGTTTGAG 
             AATAATTTAT GCTATATTAG CAATTGGATT ATTAGGATTT ATTGTTTGAG 
             AATAATTTAT GCTATATTAG CAATTGGATT ATTAGGATTT ATTGTTTGAG 
             AATAATTTAT GCTATATTAG CAATTGGATT ATTAGGATTT ATTGTTTGAG 
             AATAATTTAT GCTATATTAG CAATTGGATT ATTAGGATTT ATTGTTTGAG 
             AATAATTTAT GCTATATTAG CAATTGGATT ATTAGGATTT ATTGTTTGAG 
             AATAATTTAT GCTATATTAG CAATTGGATT ATTAGGATTT ATTGTTTGAG 
             AATAATTTAT GCTATATTAG CAATTGGATT ATTAGGATTT ATTGTTTGAG 
             AATAATTTAT GCTATATTAG CAATTGGATT ATTAGGATTT ATTGTTTGAG 
             AATAATTTAT GCTATATTAG CAATTGGATT ATTAGGATTT ATTGTTTGAG 
             AATAATTTAT GCTATATTAG CAATTGGATT ATTAGGATTT ATTGTTTGAG 
             AATAATTTAT GCTATATTAG CAATTGGATT ATTAGGATTT ATTGTTTGAG 
             AATAATTTAT GCTATATTAG CAATTGGATT ATTAGGATTT ATTGTTTGAG 
             AATAATTTAT GCTATATTAG CAATTGGATT ATTAGGATTT ATTGTTTGAG 
             AATAATTTAT GCTATATTAG CAATTGGATT ATTAGGATTT ATTGTTTGAG 
             AATAATTTAT GCTATATTAG CAATTGGATT ATTAGGATTT ATTGTTTGAG 
             AATAATTTAT GCTATATTAG CAATTGGATT ATTAGGATTT ATTGTTTGAG 
             AATAATTTAT GCTATATTAG CAATTGGATT ATTAGGATTT ATTGTTTGAG 
             AATAATTTAT GCTATATTAG CAATTGGATT ATTAGGATTT ATTGTTTGAG 
             AATAATTTAT GCTATATTAG CAATTGGATT ATTAGGATTT ATTGTTTGAG 
             AATAATTTAT GCTATATTAG CAATTGGATT ATTAGGATTT ATTGTTTGAG 
             AATAATTTAT GCTATATTAG CAATTGGTTT ATTAGGATTT ATTGTTTGAG 
             AATAATTTAT GCTATATTAG CAATTGGTTT ATTAGGATTT ATTGTTTGAG 
             AATAATTTAT GCTATGTTAG CAATTGGTTT ATTAGGATTT ATTGTTTGAG 
             AATAATTTAT GCTATATTAG CAATTGGTTT ATTAGGATTT ATTGTTTGAG 
             AATAATTTAT GCTATATTAG CAATTGGTTT ATTAGGATTT ATTGTTTGAG 
             AATAATTTAT GCTATATTAG CAATTGGTTT ATTAGGATTT ATTGTTTGAG 
             AATAATTTAT GCTATGTTAG CAATTGGTTT ATTAGGATTT ATTGTTTGAG 
             AATAATTTAT GCTATGTTAG CAATTGGTTT ATTAGGATTT ATTGTTTGAG 
             AATAATTTAT GCTATATTAG CAATTGGTTT ATTAGGATTT ATTGTTTGAG 
             AATAATTTAT GCTATATTAG CAATTGGTTT ATTAGGATTT ATTGTTTGAG 
             AATAATTTAT GCTATATTAG CAATTGGTTT ATTAGGATTT ATTGTTTGAG 
             AATAATTTAT GCTATATTAG CAATTGGTTT ATTAGGATTT ATTGTTTGAG 
             AATAATTTAT GCTATGTTAG CAATTGGTTT ATTAGGATTT ATTGTTTGAG 
             AATAATTTAT GCTATATTAG CAATTGGTTT ATTAGGATTT ATTGTTTGAG 
             AATAATTTAT GCTATGTTAG CAATTGGTTT ATTAGGATTT ATTGTTTGAG 
             AATAATTTAT GCTATGTTAG CAATTGGTTT ATTAGGATTT ATTGTTTGAG 
             AATAATTTAT GCTATGTTAG CAATTGGTTT ATTAGGATTT ATTGTTTGAG 
             AATAATTTAT GCTATGTTAG CAATTGGTTT ATTAGGATTT ATTGTTTGAG 
             AATAATTTAT GCTATGTTAG CAATTGGTTT ATTAGGATTT ATTGTTTGAG 
             AATAATTTAT GCTATACTAG CAATTGGTTT ACTAGGATTT ATTGTTTGAG 
             AATAATTTAT GCTATGCTAG CAATTGGTTT ACTAGGATTT ATTGTTTGAG 
             AATAATTTAT GCTATACTAG CAATTGGTTT ACTAGGATTT ATTGTTTGAG 
             AATAATTTAT GCTATACTAG CAATTGGTTT ACTAGGATTT ATTGTTTGAG 
             AATAATTTAT GCTATACTAG CAATTGGTTT ACTAGGATTT ATTGTTTGAG 
             AATAATTTAT GCTATACTAG CAATTGGTTT ACTAGGATTT ATTGTTTGAG 
             AATAATTTAT GCTATACTAG CAATTGGTTT ACTAGGATTT ATTGTTTGAG 
             AATAATTTAT GCTATACTAG CAATTGGTTT ACTAGGATTT ATTGTTTGAG 
             AATAATTTAT GCTATACTAG CAATTGGTTT ATTAGGATTT ATTGTTTGAG 
             AATAATTTAT GCTATACTAG CAATTGGTTT ATTAGGATTT ATTGTTTGAG 
             AATAATTTAT GCTATACTAG CAATTGGTTT ATTAGGATTT ATTGTTTGAG 
             AATAATTTAT GCTATACTAG CAATTGGTTT ATTAGGATTT ATTGTTTGAG 
             AATAATTTAT GCTATACTAG CAATTGGTTT ATTAGGATTT ATTGTTTGAG 
             AATAATTTAT GCTATGTTAG CAATTGGTTT ATTAGGATTT ATTGTTTGAG 
             AATAATTTAT GCTATATTAG CAATTGGATT ATTAGGATTT ATTGTTTGAG 
             AATAATTTAT GCTATATTAG CAATTGGATT ATTAGGATTT ATTGTTTGAG 
             AATGATTTAT GCTATATTAG CAATTGGATT ATTAGGATTT ATTGTTTGAG 
             AATGATTTAT GCTATATTAG CAATTGGATT ATTAGGATTT ATTGTTTGAG 
             AATGATTTAT GCTATATTAG CAATTGGATT ATTAGGATTT ATTGTTTGAG 
             AATGATTTAT GCTATATTAG CAATTGGATT ATTAGGATTT ATTGTTTGAG 
             AATGATTTAT GCTATATTAG CAATTGGATT ATTAGGATTT ATTGTTTGAG 
             AATGATTTAT GCTATATTAG CAATTGGATT ATTAGGATTT ATTGTTTGAG 
             AATGATTTAT GCTATATTAG CAATTGGATT ATTAGGATTT ATTGTTTGAG 
             AATGATTTAT GCTATATTAG CAATTGGATT ATTAGGATTT ATTGTTTGAG 
             AATGATTTAT GCTATATTAG CAATTGGATT ATTAGGATTT ATTGTTTGAG 
             AATGATTTAT GCTATATTAG CAATTGGATT ATTAGGATTT ATTGTTTGAG 
             AATGATTTAT GCTATATTAG CAATTGGATT ATTAGGATTT ATTGTTTGAG 
             AATGATTTAT GCTATATTAG CAATTGGATT ATTAGGATTT ATTGTTTGAG 
             AATGATTTAT GCTATATTAG CAATTGGATT ATTAGGATTT ATTGTTTGAG 

             CTCATCATAT ATTTACAGTT GGAATAGACG TTGATACA
             CTCATCATAT ATTTACAGTT GGAATAGATG TTGATACA
             CTCATCATAT ATTTACAGTT GGGATAGACG TTGATACA
             CTCATCATAT ATTTACAGTT GGAATAGACG TTGATACA
             CTCATCATAT ATTTACAGTT GGAATAGACG TTGATACA
             CTCATCATAT ATTTACAG-- ---------- --------
             CTCATCATAT ATTTACAGTT GGAATAGACG TTGATACA
             CTCATCATAT ATTTACAGTT GGAATAGACG TTGATACA
             CTCATCATAT ATTTACAGTT GGAATAGACG TTGATACA
             CTCATCATAT ATTTACAGTT GGAATAGACG TTGATACA
             CTCATCATAT ATTTACAGTT GGAATAGACG TTGATACA
             CTCATCATAT ATTTACAGTT GGAATAGACG TTGATACA
             CTCATCATAT ATTTACAGTT GGAATAGACG TTGATACA
             CTCATCATAT ATTTACAGTT GGAATAGACG TTGATACA
             CCCATCATAT ATT------- ---------- --------
             CTCATCATAT ATTTACAGTT GGAATAGACG TTGATACA
             CTCATCATAT ATTTACAGTT GGAATAGACG TTGATACA
             CTCATCATAT ATTTACAGTT GGAATAGACG TTGATACA
             CTCATCATAT ATTTACAGTT GGAATAGACG TTGATACA
             CTCATCATAT ATTTACAGTT GGAATAGACG TTGATACA
             CTCATCATAT ATTTACAGTT GGAATAGACG TTGATACA
             CTCATCATAT ATTTACAGTT GGAATAGATG TTGATACA
             CTCATCATAT ATTTACAGTT GGAATAGACG TTGATACA
             CTCATCATAT ATTTACAGTT GGAATAGACG TTGATACA
             CTCATCATAT ATTTACAGTT GGAATAGACG TTGATACA
             CTCATCATAT ATTTACAGTT GGAATAGACG TTGATACA
             CTCATCATAT ATTTACAGTT GGAATAGACG TTGATACA
             CTCATCATAT ATTTACAGTT GGAATAGACG TTGATACA
             CTCATCATAT ATTTACAGTT GGA------- --------
             CTCATCATAT ATTTACAGTT GG-------- --------
             CTCATCATAT ATTTACA--- ---------- --------
             CTCATCATAT ATTTACAGTT GGAATAGACG TTGATAC-
             ---------- ---------- ---------- --------
             CTCATCATAT ATTTACAG-- ---------- --------
             CTCATCATAT ATTTACAGTT GGAATAGACG TTGATACA
             CTCATCATAT ATTTACAGTT GGAATA---- --------
             CTCATCATAT ATTTACAGTT GGAATAGACG TTGATACA
             CTCATCATAT ATTTACAGTT GGGATAGACG TTGATACA
             CCCATCATAT ATTTACAGTT GGAATAGACG TTGATACA
             CTCATCATAT ATTTACAGTT GGAATAGATG TTGATACA
             CTCATCATAT ATTTACAGTT GGAATAGACG TTGATACA
             CTCATCATAT ATTTACAGTT GGAATAGACG TTGATACA
             CTCATCATAT ATTTACAGTT GGAATAGACG TTGATACA
             CTCATCATAT ATTTACAGTT GGAATAGACG TTGATACA
             CTCATCATAT ATTTACAGTT GGAATAGACG TTGATACA
             CTCATCATAT ATTTACAGTT GGAATAGACG TTGATACA
             CTCATCATAT ATTTACAGTT GGAATAGACG TTGATACA
             CTCATCATAT ATTTACAGTT GGAATAGACG TTGATACA
             CTCATCATAT ATTTACAGTT GGAATAGACG TTGATACA
             CTCATCATAT ATTTACAGTT GGAATAGACG TTGATACA
             CTCATCATAT ATTTACAGTT GGAATAGACG TTGATACA
             CTCATCATAT ATTTACAGTT GGAATAGACG TTGATACA
             CTCATCATAT ATTTACAGTT GGAATAGACG TTGATACA
             CTCATCATAT ATTTACAGTT GGAATAGACG TTGATACA
             CTCATCATAT ATTTACAGTC GGAATAGACG TTGATACA
             CTCATCATAT ATTTACAGTT GGAATAGACG TTGATACA
             CTCATCATAT ATTTACAGTT GGAATAGACG TTGATACA
             CTCATCATAT ATTTACAGTT GGAATAGACG TTGATACG
             CTCATCATAT ATTTACAGTT GGAATAGACG TTGATACA
             CTCATCATAT ATTTACAGTT GGAATAGATG TTGATACA
             CTCATCATAT ATTTACAGTT GGAATAGACG TTGATACA
             CTCATCATAT ATTTACAGTT GGAATAGACG TTGATACA
             CTCATCATAT ATTTACAGTT GGAATAGACG TTGATACA
             CTCATCATAT ATTTACAGTT GGAATAGACG TTGATACA
             CTCATCATAT ATTTACAGTT GGAATAGACG TTGATACA
             CTCATCATAT ATTTACAGTT GGAATAGACG TTGATACA
             CTCATCATAT ATTTACAGTT GGAATAGACG TTGATACA
             CTCATCATAT ATTTACAGTT GGAATAGACG TTGATACA
             ---------- ---------- ---------- --------
             CTCATCATAT ATTTACAGTT GGAATAGACG TTGATACA
             CTCATCATAT ATTTACAGTT GGAATAGACG TTGATACA
             CTCATCATAT ATTTACAGTT GGAATAGACG TTGATACA
             CTCATCATAT ATTTACAGTT GGAATAGACG TTGATACA
             CTCATCATAT ATTTACAGTT GGAATAGACG TTGATACA
             CTCATCATAT ATTTACAGTT GGAATAGACG TTGATACA
             CTCATCATAT ATTTACAGTA GGAATAGACG TTGATACA
             CTCATCATAT ATTTACAGTT GGAATAGACG TTGATACA
             CTCATCATAT ATTTACAGTT GGAATAGACG TTGATACA
             CTCATCATAT ATTTACAGTT GGAATAGACG TTGATACA
             CTCATCATAT ATTTACAGTT GGAATAGACG TTGATACA
             CTCATCATAT ATTTACAGTT GGAATAGACG TTGATACA
             CTCATCATAT GTTTACAGTT GGAATAGACG TTGATACA
             CTCATCATAT ATTTAC---- ---------- --------
             CTCATCATAT ATTTACAGTT GGAATAGACG TTGATACA
             CTCATCATAT ATTTACAGTT GGAATAGACG TTGATAC-
             CTCATCATAT ATTTACAGTT GGAATAGACG TTGATACA
             CTCATCATAT ATTTACAGTT GGAATAGACG TTGATACA
             CTCATCATAT ATTTACAGTT GGAATAGACG TTGATACA
             CTCATCATAT ATTTACAGTT GGAATAGACG TTGATACA
             CTCATCATAT ATTTACAGTT GGAATAGACG TTGATACA
             CTCATCATAT ATTTACAGTT GGAATAGACG TTGATACA
             CTCATCATAT ATTTACAGTT GGAATAGACG TTGATACA
             CTCATCATAT ATTTACAGTT GGAATAGACG TTGATACA
             CTCATCATAT ATTTACAGTT GGAATAGACG TTGATACA
             CTCATCATAT ATTTACAGTT GGAATAGACG TTGATACA
             CTCATCATAT ATTTACAGTT GGAATAGACG TTGATACA
             CTCATCATAT ATTTACAGTT GGAATAGACG TTGATACA
             CTCATCATAT ATTTACAGTT GGAATAGACG TTGATACA
             CTCATCATAT ATTTACAGTT GGAATAGACG TTGATACA
             CTCATCATAT ATTTACAGTT GGAATAGACG TTGATACA
             CTCATCATAT ATTTACAGTT GGAATAGACG TTGATACA
             CTCATCATAT ATTTACAGTT GGAATAGACG TTGATACA
             CTCATCATAT ATTTACAGTT GGAATAGACG TTGATACA
             CTCATCATAT ATTTACAGTT GGAATAGACG TTGATACA
             CTCATCATAT ATTTACAGTT GGAATAGATG TTGATACA
             CTCACCATAT ATTTACAGTT GGAATAGACG TTGATACA
             CTCACCATAT ATTTACAGTT GGAATAGACG TAGATACC
             CTCACCATAT ATTTAC---- ---------- --------
             CTCACCATAT ATTTAC---- ---------- --------
             CTCACCATAT ATTTACAGTT GGAATAGACG TTGATACA
             CTCACCATAT ATTTACAGTT GGAATAGACG TTGATACA
             CTCACCATAT ATTTACAGTT GGAATAGACG TTGATACA
             CTCACCATAT ATTTACAGTT GGAATAGACG T-------
             CTCACCATAT ATTTACAGTT GGAATAGACG TTGATACA
             CTCACCATAT ATTTACAGTT GGAATAGACG TTGATACA
             CTCATCATAT ATTTACAGTT GGAATAGACG TTGATACA
             CTCACCATAT ATTTACAGTT GGAATAGACG TTGATACA
             CTCACCATAT ATTTACAGTT GGAATAGACG TTGATACA
             CTCACCATAT ATTTACAGTT GGAATAGACG TTGATACA
             CTCATCATAT ATTTACAGTT GGAATAGACG TTGATACA
             CTCATCATAT ATTTACAGTT GGAATAGACG TTGATACA
             CTCATCATAT ATTTACAGTT GGAATAGACG TTGATACA
             CTCATCATAT ATTTACAGTT GGAATAGACG TTGATACA
             CTCATCATAT ATTTACAGTT GGAATAGACG TTGATACA
             CCCATCATAT ATTTACAGTT GGAATAGACG TTGATACA
             CTCATCATAT ATTTACAGTT GGAATAGACG TTGATACA
             CTCATCATAT ATTTACAGTT GGAATAGACG TTGATACA
             CTCATCATAT ATTTACAGTT GGAATAGACG TTGATACA
             CTCATCATAT ATTTACAGTT GGAATAGACG TTGATACA
             CTCATCATAT ATTTACAGTT GGAATAGACG TTGATACA
             CTCATCATAT ATTTACAGTT GGAATAGACG TTGATACA
             CTCATCATAT ATTTACAGTT GGAATAGACG TTGATACA
             CTCATCATAT ATTTACAGTT GGAATAGACG TTGATACA
             CTCATCATAT ATTTACAGTT GGAATAGACG TTGATACA
             CACATCATAT ATTTACAGTT GGAATAGATG TTGATACA
             CTCACCATAT ATTTACAGTT GGAATAGATG T-------
             CTCATCA--- ---------- ---------- --------
             CTCACCA--- ---------- ---------- --------
             CTCATCATAT ATTTACAGTT GGAATAGATG TTGATACA
             CTCATCATAT ATTTACAGTT GGAATAGATG TTGATACA
             CTCACCATAT ATTTACAGTT GGAATAGATG TTGATACA
             CTCATCATAT ATTTACAGTT GGAATAGATG TTGATACA
             CTCACCATAT ATTTACAGTT GGAATAGATG TTGATACA
             CTCATCATAT ATTTACAGTT GGAATAGATG TTGATACA
             CTCACCATAT ATTTACAGTT GGAATAGATG TTGATACA
             CTCACCATAT ATTTACAGTT GGAATAGATG TTGATACA
             CTCACCATAT ATTTACAGTT GGAATAGATG TTGATACA
             CTCATCATAT ATTTACAGTT GGAATAGATG TTGATACA
             CTCACCATAT ATTTACAGTT GGAATAGATG TTGATACA
             CTCACCATAT ATTTACAGTT GGAATAGATG TTGATACA
             CTCACCATAT ATTTACAGTT GGAATAGATG TTGATACA
             CTCACCATAT ATTTACAGTT GGAATA---- --------
             CTCACCATAT GTTTACAGTT GGAATA---- --------
             CTCACCATAT ATTTACAGTT GGAATAGATG TTGATACA
             CTCACCATAT ATTTACAGTT GGAATAGATG TTGATACA
             CTCACCATAT ATTTACAGTT GGAATAGATG TTGATACA
             CTCACCATAT ATTTACAGTT GGAATAGATG TTGATACA
             CTCACCATAT ATTTACAGTT GGAATAGATG TTGATACA
             CTCACCATAT ATTTACAGTT GGAATAGATG TTGATACA
             CTCACCATAT ATTTACAGTT GGAATAGATG TTGATACA
             CTCACCATAT ATTTACAGTT GGAATAGATG TTGATACA
             CTCACCATAT ATTTACAGTT GGAATAGATG TTGATACA
             CCCACCATAT ATTTACAGTT GGAATAGATG TTGATACA
             CCCACCATAT ATTTACAGTT GGAATAGATG TTGATACA
             CCCACCATAT ATTTACAGTT GGAATAGATG TTGATACA
             CCCACCATAT ATTTACAGTT GGAATAGATG TTGATACA
             CTCACCATAT ATTTACAGTT GGAATAGATG TTGATACA
             CTCATCATAT ATTTACAGTT GGAATAGATG TAGATACA
             CTCATCATAT ATTTACAGTT GGAATAGATG TAGATACA
             CTCATCATAT ATTTACAGTT GGAATAGATG TAGATACA
             CTCATCATAT ATTTACAGTT GGAATAGATG TAGATACA
             CTCATCATAT ATTTACAGTT GGAATAGATG TAGATACA
             CTCATCATAT ATTTACAGTT GGAATAGATG TAGATACA
             CTCATCATAT ATTTACAGTT GGAATAGATG TAGATACA
             CTCATCATAT ATTTACAGTT GGAATAGATG TAGATACA
             CTCATCATAT ATTTACAGTT GGAATAGATG TAGATACA
             CTCATCATAT ATTTACAGTT GGAATAGATG TAGATACA
             CTCATCATAT ATTTACAGTT GGAATAGATG TAGATACA
             CTCATCATAT ATTTACAGTT GGAATAGATG TAGATACA
             CTCATCATAT ATTTACAGTT GGAA------ --------
             CTCATCATAT ATTTACAGTT GGAATAGATG TAGATACA
             CTCATCATAT ATTTACAGTT GGAATAGATG TAGATACA
