# Supplementary material for: A curious coincidence: mosquito biodiversity and the limits of the Japanese encephalitis virus in Australasia
Source: BMC Evol Biol. 2007 Jun 29;7:100. doi: 10.1186/1471-2148-7-100 (PMC1939988; doi:10.1186/1471-2148-7-100)
Supplement: Additional File 2 — List of Culex annulirostris, Cx. palpalis and Cx. sitiens haplotypes obtained in this study. [file 1471-2148-7-100-S2.xls]

## Sheet: Sheet1
Table S2: List of Culex annulirostris, Cx. palpalis and Cx. sitiens haplotype obtained in this study.
Country, Region	Locality	Map site	COI lineage	Haplotypes (n)
Northern Territory	Jabiru	1	ann-AUS	a38, a39, a40, a51(2), a63(2)
Australia	Jabiru	1	pal-N-AUS	p9, p10, p11, p12, p13, p14(2), p15, p16, p17, p18, p19, p33 (2)
	Mary River	2	ann-AUS	a41, a42, a51
	Mary River	2	pal-N-AUS	p7
	Mt Bundey	2	ann-AUS	a18, a43, a75
	Mt Bundey	2	pal-N-AUS	p8
Western Australia	Kununurra	3	ann-AUS	a51(2), a58, a59, a60
Australia	Wyndham	4	ann-AUS	a44, a45, a46, a47, a48, a49, a50, a51(2), a75
	Port Hedland	5	ann-AUS	a24, a51, a52, a53, a54,
	Port Hedland	5	sit	s5, s6, s8(2), s9
	Paraburdoo	6	ann-AUS	a51, a55, a56(2), a57
	Exmouth	7	sit	s7(2), s9(3)
South Australia	Mungeranie	8	ann-S-AUS	a108, a109, a110, a111, a112, a113, a114
Australia	Mundic Creek	9	ann-AUS	a75
	Mundic Creek	9	ann-S-AUS	a106, a107, a119(2)
New South Wales	Albury	10	pal-S-AUS	p29, p30, p31, p32
Australia	Griffith	11	ann-S-AUS	a118
	Baulkham Hills	12	ann-AUS	a72, a73
	Port Stephens	13	ann-AUS	a47, a51, a63(2), a64, a65, a66, a67, a68, a69, a70, a71
	Port Stephens	13	sit	s8
	Ballina	14	ann-AUS	a8, a61, a62
	Ballina	14	sit	s9(2), s10
Queensland	Ipswich	15	ann-S-AUS	a115
Australia	Brisbane	AMI	ann-S-AUS	a51
	SWBTA*	16	ann-AUS	a26, a27, a28, a63
	SWBTA*	16	ann-S-AUS	a117
	SWBTA*	16	sit	s3, s4, s8(2), s9
	Cairns	17	ann-AUS	a70
	Croydon	18	ann-AUS	a29, a30, a31, a32
	Normanton	19	ann-AUS	a14, a15, a16, a17
	Normanton	19	pal-N-AUS	p1, p2, p3(2) p4
	Karumba	19	ann-AUS	a18, a19, a20, a21, a22, a23, a24, a25, a51, a57
	Karumba	19	sit	s1, s2
	Kowanyama	20	ann-AUS	a3, a4, a5, a6, a7
	Kowanyama	20	pal-N-AUS	p6
	Pormpuraaw	21	ann-AUS	a1, a2, a46, a51(3), a57, a75
	Injinoo	22	ann-AUS	a11, a51
	Injinoo	22	ann-PNG1	a120, a128(2), a130
	Injinoo	22	pal-N-AUS	p5
	Bamaga	22	ann-AUS	a8, a9, a10
	Bamaga	22	ann-PNG1	a128(3)
	Umagico	22	ann-AUS	a13
	Umagico	22	ann-PNG2	a89
	Seisia	22	ann-AUS	a12
Torres Strait	Badu Island	23	ann-AUS	a33, a34, a35, a36, a37, a51(2)
Queensland	Badu Island	23	ann-PNG2	a88(2), a96
Australia	Badu Island	23	ann-S-AUS	a116
	Badu Island	23	pal-PNG	p20
	Yam Island	23	ann-PNG2	a97
Western Province	Boze	24	ann-AUS	a79, a83
Papua New Guinea	Boze	24	ann-PNG2	a88, a89
	Abam	24	ann-AUS	a77, a80, a85
	Abam	24	ann-PNG1	a128, a130, a131, a134
	Abam	24	ann-PNG2	a88(2), a91, a92
	Abam	24	pal-PNG	p21
	Wagliwag	24	ann-AUS	a78, a82, a84, a86
	Wagliwag	24	ann-PNG1	a128
	Wagliwag	24	ann-PNG2	a89(2), a90
	Dorogori	24	ann-AUS	a76, a77, a81
	Dorogori	24	ann-PNG1	a121
	Dorogori	24	ann-PNG2	a89
	Kawito	25	pal-PNG	p26, p27, p28
	Balimo	25	pal-PNG	p20, p22, p23, p24, p25
	Balimo	25	ann-AUS	a81
	Balimo	25	ann-PNG1	a122, a123, a124, a125, a126, a127, a128(8), a129, 130(5)
Gulf Province	CP/98 site 6	26	ann-PNG1	a133, a134
Papua New Guinea	CP/98 site 36	26	ann-PNG2	a89, a95
	CP/98 site 36	26	ann-PNG1	a128
	CP/98 site 40	26	ann-PNG1	a132
	CP/98 site 40	26	ann-PNG2	a93, a94
	CP/98 site 40	26	ann-AUS	a87
	CP/98 site 40	26	sit	s14
	Popondetta	27	sit	s11, s12, s13(2), s14
Northern Solomons	Buka Island	28	ann-SI	a98(4), a99(4), a100, a101, a102, a103
	Bougainville Island	28	ann-SI	a98, a104
Southern Solomons	Guadalcanal	29	ann-SI	a105
Timor Leste		30	ann-AUS	a74
		30	sit	s15
* – SWBTA, Shoalwater Bay Training Area, Queensland, Australia; AMI – Army Malaria Institute, Brisbane, Queensland, Australia (Culex annulirostris mosquitoes’ colony); for additional details see Supplementary Table S1.
